# Supplementary material for: Development of microsatellite loci and optimization of a multiplex assay for Latibulus argiolus (Hymenoptera: Ichneumonidae), the specialized parasitoid of paper wasps
Source: Sci Rep. 2020 Sep 30;10:16068. doi: 10.1038/s41598-020-72923-6 (PMC7527953; doi:10.1038/s41598-020-72923-6)
Supplement: Supplementary file 1 — Supplementary Information. [file 41598_2020_72923_MOESM1_ESM.xlsx]

## Sheet: Table S1
Development of microsatellite loci and optimization of a multiplex assay for Latibulus argiolus (Hymenoptera: Ichneumonidae), the specialized parasitoid of social paper wasps
Agata Kostro-Ambroziak1*, Anna Siekiera2, Magdalena Czajkowska3, Jan Pomorski2, Hanna Panagiotopoulou2
1*Agata Kostro-AmbroziakLaboratory of Insect Evolutionary Biology and Ecology, Faculty of Biology, University of Bialystok, K. Ciołkowskiego 1J, 15-245 Białystok, Poland. E-mail: ambro@uwb.edu.pl, tel. +48 (85) 738-84-17, fax +48 (85) 738-84-14. ORCID: 0000-0001-8172-2985, *corresponding author
2Museum and Institute of Zoology Polish Academy of Sciences, Wilcza 64, 00-679 Warsaw, Poland
3Laboratory of Molecular Biology, Faculty of Biology, University of Bialystok, K. Ciołkowskiego 1J, 15-245 Białystok, Poland
Table S1 List of identified microsatellite sequences containing tri- and tetra- nucleotide motives with at least ten repeats in Latibulus argiolus genome.
name	records_id	id	motif	start	end	preceding	following	count
29	28	0	AGG	795	825	795	889	10
136	135	1	AGC	317	365	317	1353	16
176	175	2	AGC	1219	1255	1219	495	12
192	191	3	ACG	656	686	656	79	10
227	226	4	AAG	806	842	806	709	12
259	258	5	ACG	200	236	200	762	12
276	275	6	AAC	25	58	25	978	11
306	305	7	CCG	529	589	529	1317	20
306	305	8	AGC	810	843	810	1063	11
324	323	9	AGC	401	431	401	936	10
490	489	10	AGC	395	428	395	158	11
539	538	11	ACG	1238	1286	1238	182	16
539	538	12	AAC	534	570	534	898	12
642	641	13	AGC	601	631	601	1331	10
642	641	14	AGC	1864	1900	1864	62	12
647	646	15	AAG	650	680	650	828	10
758	757	16	AAG	296	338	296	977	14
761	760	17	AAC	618	648	618	563	10
920	919	18	ACT	35	80	35	1285	15
921	920	19	AGC	1361	1391	1361	831	10
935	934	20	AGC	1731	1761	1731	781	10
964	963	21	AGC	127	160	127	1059	11
989	988	22	ACC	822	852	822	807	10
996	995	23	AAT	1433	1472	1433	126	13
1047	1046	24	AAG	443	479	443	1592	12
1083	1082	25	ACG	209	245	209	848	12
1162	1161	26	ACG	750	780	750	574	10
1171	1170	27	AGC	209	242	209	1030	11
1273	1272	28	ACG	1264	1309	1264	160	15
1300	1299	29	ACC	375	450	375	85	25
1329	1328	30	AAT	1379	1448	1379	20	23
1337	1336	31	ATC	537	573	537	1644	12
1388	1387	32	AAG	67	100	67	1296	11
1419	1418	33	ACG	246	279	246	199	11
1472	1471	34	AAT	946	997	946	407	17
1514	1513	35	ACG	517	547	517	582	10
1578	1577	36	AAG	614	647	614	326	11
1582	1581	37	ACG	445	475	445	1872	10
1607	1606	38	AAG	558	591	558	729	11
1634	1633	39	AGG	1280	1310	1280	175	10
1699	1698	40	AAT	260	296	260	1579	12
1897	1896	41	ACG	934	973	934	391	13
1962	1961	42	ACG	1345	1384	1345	552	13
1978	1977	43	ACAT	613	653	613	900	10
2045	2044	44	AAG	1128	1161	1128	15	11
2139	2138	45	AAG	461	494	461	917	11
2203	2202	46	AAT	465	495	465	1074	10
2302	2301	47	AGC	701	740	701	1349	13
2308	2307	48	ACG	1038	1077	1038	975	13
2332	2331	49	ACG	762	795	762	57	11
2375	2374	50	AAG	1193	1223	1193	1482	10
2445	2444	51	AAT	1090	1129	1090	528	13
2532	2531	52	CCG	1404	1434	1404	592	10
2605	2604	53	AAG	1267	1300	1267	1676	11
2654	2653	54	ACG	194	230	194	769	12
2698	2697	55	ACG	780	819	780	160	13
2714	2713	56	ACG	315	354	315	488	13
2741	2740	57	ACGC	918	970	918	822	13
2919	2918	58	AGG	1153	1186	1153	579	11
2950	2949	59	AAG	512	542	512	602	10
2960	2959	60	AAG	1152	1188	1152	918	12
3012	3011	61	AGC	1431	1467	1431	26	12
3027	3026	62	AAT	4	37	4	1845	11
3031	3030	63	AAG	961	991	961	125	10
3255	3254	64	ACG	701	731	701	1160	10
3357	3356	65	ACG	558	597	558	319	13
3383	3382	66	AAC	958	994	958	176	12
3386	3385	67	AAG	538	592	538	652	18
3488	3487	68	AAG	124	154	124	1509	10
3540	3539	69	ACG	287	317	287	2013	10
3565	3564	70	AAT	634	664	634	309	10
3719	3718	71	AGC	1720	1750	1720	338	10
3834	3833	72	ACG	1145	1202	1145	381	19
3849	3848	73	AGC	515	548	515	1924	11
3852	3851	74	AAT	224	266	224	1210	14
3982	3981	75	AAG	101	140	101	1015	13
3995	3994	76	AAG	908	947	908	575	13
3998	3997	77	AAT	804	843	804	840	13
4012	4011	78	AAG	233	266	233	681	11
4281	4280	79	AACG	601	641	601	1027	10
4281	4280	80	AGC	1538	1571	1538	97	11
4389	4388	81	ATC	345	375	345	1277	10
4412	4411	82	AAG	206	239	206	855	11
4419	4418	83	AAT	321	387	321	175	22
4435	4434	84	AGCC	843	887	843	111	11
4459	4458	85	AAG	417	447	417	544	10
4466	4465	86	ACT	456	489	456	1001	11
4533	4532	87	AGG	1078	1108	1078	832	10
4868	4867	88	AGG	1645	1675	1645	71	10
4941	4940	89	AAG	388	421	388	370	11
4976	4975	90	ACG	445	502	445	439	19
5009	5008	91	ACG	680	725	680	237	15
5037	5036	92	AGC	180	216	180	1574	12
5040	5039	93	AAT	116	167	116	983	17
5247	5246	94	ACC	1173	1203	1173	80	10
5318	5317	95	AAG	212	251	212	1504	13
5328	5327	96	AAT	898	934	898	477	12
5354	5353	97	AGC	1962	1992	1962	690	10
5560	5559	98	AAT	270	300	270	395	10
5603	5602	99	AAC	790	823	790	795	11
5644	5643	100	ACG	1514	1544	1514	860	10
5647	5646	101	CCG	25	58	25	676	11
5669	5668	102	AGC	796	826	796	1390	10
5689	5688	103	AGG	591	630	591	822	13
5695	5694	104	AAG	647	683	647	1056	12
5971	5970	105	AGC	969	1002	969	438	11
5994	5993	106	ACG	1753	1789	1753	62	12
6127	6126	107	AGC	1005	1041	1005	429	12
6166	6165	108	ACG	299	359	299	1291	20
6230	6229	109	AAG	79	109	79	1232	10
6233	6232	110	AAT	672	708	672	501	12
6460	6459	111	AAG	663	699	663	561	12
6495	6494	112	AAT	1163	1193	1163	1168	10
6541	6540	113	AGC	87	129	87	2311	14
6709	6708	114	AAC	838	874	838	285	12
6736	6735	115	ACG	25	70	25	1913	15
6745	6744	116	AAG	234	267	234	1665	11
6783	6782	117	AAT	137	167	137	692	10
6805	6804	118	ACG	508	538	508	331	10
6884	6883	119	AAG	71	113	71	807	14
6930	6929	120	AAT	2	35	2	1049	11
6950	6949	121	AAT	1672	1702	1672	1091	10
6989	6988	122	AGC	146	185	146	1915	13
7021	7020	123	ACG	408	441	408	1103	11
7030	7029	124	ACG	608	641	608	591	11
7055	7054	125	AAG	95	125	95	2249	10
7094	7093	126	AAT	1021	1054	1021	254	11
7104	7103	127	AAAT	406	446	406	1728	10
7107	7106	128	AAG	1034	1064	1034	1158	10
7160	7159	129	AGC	112	145	112	815	11
7164	7163	130	CCG	1124	1154	1124	416	10
7197	7196	131	CCG	654	687	654	1096	11
7197	7196	132	ACG	1313	1349	1313	434	12
7270	7269	133	CCG	700	736	700	167	12
7322	7321	134	ACG	392	434	392	503	14
7461	7460	135	AAG	874	904	874	19	10
7471	7470	136	ACG	171	210	171	1778	13
7502	7501	137	AGC	180	213	180	802	11
7521	7520	138	ACG	475	505	475	224	10
7688	7687	139	CCG	378	408	378	606	10
7780	7779	140	CCG	230	260	230	1199	10
7991	7990	141	AAG	406	436	406	1029	10
8052	8051	142	AAG	1349	1385	1349	77	12
8054	8053	143	AAT	52	97	52	907	15
8060	8059	144	AGC	293	329	293	956	12
8141	8140	145	AAG	118	151	118	813	11
8186	8185	146	AGC	765	810	765	106	15
8212	8211	147	ACG	619	658	619	736	13
8213	8212	148	AAG	1019	1049	1019	576	10
8213	8212	149	ACG	1052	1082	1052	543	10
8305	8304	150	ACG	917	953	917	678	12
8322	8321	151	CCG	635	665	635	1005	10
8561	8560	152	AGC	217	253	217	2344	12
8675	8674	153	ACG	267	303	267	804	12
8678	8677	154	ACT	125	185	125	928	20
8685	8684	155	ACCT	454	498	454	1391	11
8714	8713	156	AAG	608	641	608	1286	11
8814	8813	157	AGC	714	747	714	1475	11
8841	8840	158	ACG	224	260	224	640	12
8846	8845	159	ACT	136	166	136	936	10
8864	8863	160	AAT	869	902	869	729	11
8897	8896	161	AGG	897	930	897	724	11
9004	9003	162	AGC	1636	1666	1636	52	10
9012	9011	163	CCG	1290	1323	1290	527	11
9024	9023	164	ACG	159	195	159	1650	12
9109	9108	165	ACG	435	471	435	340	12
9113	9112	166	AAC	2510	2540	2510	135	10
9145	9144	167	ACG	1598	1628	1598	979	10
9165	9164	168	AAC	646	682	646	385	12
9194	9193	169	CCG	1696	1732	1696	228	12
9469	9468	170	AGC	784	814	784	168	10
9523	9522	171	AAG	181	223	181	1142	14
9559	9558	172	ACG	736	772	736	855	12
9672	9671	173	ACT	468	516	468	2027	16
9820	9819	174	ACG	1461	1506	1461	91	15
9865	9864	175	AGG	552	597	552	521	15
9872	9871	176	AGC	662	698	662	1234	12
9879	9878	177	AAT	17	47	17	980	10
9985	9984	178	AGC	11	41	11	626	10
10054	10053	179	AGC	118	154	118	875	12
10105	10104	180	AGC	254	290	254	1251	12
10205	10204	181	ACT	628	679	628	1052	17
10395	10394	182	CCG	666	696	666	384	10
10456	10455	183	AAG	990	1023	990	401	11
10491	10490	184	AAG	1084	1138	1084	190	18
10657	10656	185	ACG	1940	1979	1940	783	13
10683	10682	186	CCG	241	274	241	916	11
10749	10748	187	ACG	885	927	885	665	14
10794	10793	188	ATC	1442	1475	1442	19	11
10852	10851	189	AGC	1019	1067	1019	77	16
10856	10855	190	ACG	1163	1193	1163	929	10
10905	10904	191	AGC	611	641	611	576	10
10976	10975	192	AGC	371	401	371	897	10
10987	10986	193	CCG	563	593	563	854	10

## Sheet: Table S2
Development of microsatellite loci and optimization of a multiplex assay for Latibulus argiolus (Hymenoptera: Ichneumonidae), the specialized parasitoid of social paper wasps
Agata Kostro-Ambroziak1*, Anna Siekiera2, Magdalena Czajkowska3, Jan Pomorski2, Hanna Panagiotopoulou2
1*Agata Kostro-AmbroziakLaboratory of Insect Evolutionary Biology and Ecology, Faculty of Biology, University of Bialystok, K. Ciołkowskiego 1J, 15-245 Białystok, Poland. E-mail: ambro@uwb.edu.pl, tel. +48 (85) 738-84-17, fax +48 (85) 738-84-14. ORCID: 0000-0001-8172-2985, *corresponding author
2Museum and Institute of Zoology Polish Academy of Sciences, Wilcza 64, 00-679 Warsaw, Poland
3Laboratory of Molecular Biology, Faculty of Biology, University of Bialystok, K. Ciołkowskiego 1J, 15-245 Białystok, Poland
Table S2 List of primer sequences designed to amplify the identified microsatellite markers.
name	records_id	msats_id	primer	left	left_sequence	left_tm	left_gc	left_self_end	left_self_any	left_hairpin	left_end_stability	left_penalty	right	right_sequence	right_tm	right_gc	right_self_end	right_self_any	right_hairpin	right_end_stability	right_penalty	pair_product_size	pair_compl_end	pair_compl_any	pair_penalty	duplicate
29	28	0	0	761.2	TACAGGCTGCCTTGTCACTC	60.438	55.0	0.0	16.08	0.0	3.51	0.43844	889.2	TTCTCGGCTGACTCGATAGC	60.082	55.0	0.0	0.0	0.0	2.97	0.081851	148.0	0.0	0.0	0.520291	0
136	135	1	0	122.2	CGAGTCACAATCTGCACGAC	60.016	55.0	0.0	0.0	0.0	4.34	0.015846	383.2	CAGTTTGCACCTATCGTCGC	60.359	55.0	0.0	0.0	0.0	5.19	0.359437	281.0	0.0	0.0	0.375282	0
176	175	2	0	1137.2	AAAGATCCGGCGAGTCAGTG	60.859	55.0	0.0	4.33	0.0	3.66	0.858578	1434.2	TTAACGAACACAACTGCCGC	60.43	50.0	0.0	0.0	0.0	6.53	0.430158	317.0	13.31	13.31	1.288736	0
192	191	3	0	521.2	AGAGCTGTAATCCCGTCAGC	60.295	55.0	0.0	0.0	0.0	4.26	0.294575	714.19	GCGGTTCGGAGGGTATGAG	60.675	63.158	0.0	0.0	0.0	2.9	1.675133	212.0	0.0	0.0	1.969708	0
227	226	4	0	752.2	TTCGCCTTTCAATTCCTCGC	59.941	50.0	0.0	0.0	0.0	5.03	0.058523	871.2	TCAAAGTTCGAAACAGGGCG	59.801	50.0	0.0	0.0	0.0	6.13	0.198665	139.0	0.0	4.59	0.257188	0
259	258	5	0	175.2	CCTTCATTAAGTGTCGCCCG	59.733	55.0	0.0	0.0	0.0	6.13	0.267061	455.2	AATTGCCGATACGCATGCTC	60.152	50.0	0.0	0.0	0.0	4.26	0.152451	300.0	0.0	0.0	0.419512	0
306	305	7	0	465.2	CGACCACTTGTTGAGGATGC	59.942	55.0	0.0	0.0	0.0	3.91	0.057608	654.2	CAAGGGCGAGGAAGGAAATC	59.369	55.0	0.0	0.0	0.0	2.17	0.631177	209.0	0.0	0.0	0.688785	0
306	305	8	0	658.2	TCCTTCCTCGCCCTTGATTC	60.224	55.0	0.0	0.0	0.0	2.52	0.223673	871.2	TTCGTCGATTGGAACTTGGC	59.59"	50.0	0.0	0.0	0.0	4.52	0.41001	233.0	0.0	0.0	0.633683	0
324	323	9	0	337.2	CGCGCAATCTCTCTGGTTAC	59.807	55.0	0.0	6.67	0.0	2.5	0.192725	572.2	GAATGAATCGCACGTGTCCC	60.361	50.0	0.0	0.0	0.0	4.46	0.360534	255.0	0.0	0.0	0.55326	0
490	489	10	0	236.2	CGCGTTATTGAGACGACGAG	59.883	55.0	0.0	0.0	0.0	4.18	0.116774	439.2	CCTACCCTCTTCTTCGACGG	60.01"	60.0	0.0	0.0	0.0	4.79	0.010401	223.0	0.0	0.0	0.127175	0
539	538	11	0	1037.2	GTCCGAATCGAAAGCCTCAC	59.735	55.0	0.0	0.0	0.0	3.51	0.264525	1289.2	TCTCCGACTCTCATTGCACC	60.223	55.0	0.0	0.0	0.0	5.01	0.223155	272.0	0.0	0.0	0.48768	0
539	538	12	0	452.2	TCGAGGCATGGACGATATGG	60.152	55.0	0.0	0.0	0.0	2.74	0.151857	623.2	CTTCTTCCATGCTCAACCGC	60.292	55.0	0.0	0.0	0.0	5.68	0.292403	191.0	11.66	9.45	0.444259	0
642	641	13	0	462.2	GAGGGTGGAAGAATCGAGGG	60.295	60.0	0.0	0.0	0.0	4.3	0.295294	697.2	AAATTGATGATGGGCCGCAG	60.009	50.0	0.0	1.84	0.0	5.18	0.008731	255.0	0.0	0.0	0.304026	0
642	641	14	0	1802.2	AATCCCGAGTAGTCCATCGC	60.081	55.0	0.0	0.0	0.0	4.58	0.080549	1905.19	TACCGGACGATGGCCTTTC	60.232	57.895	0.0	7.06	0.0	2.62	1.232426	122.0	0.0	0.0	1.312975	0
647	646	15	0	527.2	GGTCATCCAGGTTGCGAAAC	60.223	55.0	0.0	0.0	0.0	2.78	0.222551	715.2	GGAGTTCCGTCGCGATAAAC	59.809	55.0	13.96	13.96	0.0	2.01	0.191095	208.0	0.0	0.0	0.413646	0
758	757	16	0	264.2	GCAGGGCGTCTTTCTCAATC	60.012	55.0	0.0	0.0	0.0	2.67	0.012255	385.2	TCTTTGGGTACGAGACGGAG	59.582	55.0	0.0	0.0	0.0	4.63	0.417998	141.0	0.0	0.96	0.430253	0
761	760	17	0	545.21	TCCAGTGATGAGGAAGCTGAG	59.939	52.381	0.0	0.0	0.0	3.35	1.060905	753.2	TTTCGTGGCGTAATTACCGC	60.014	50.0	14.27	14.27	0.0	5.68	0.013964	228.0	0.0	0.0	1.074868	0
920	919	18	0	6.21	CGAAACACTGGCAGTAGTAGC	59.748	52.381	5.95	9.77	0.0	3.58	1.251971	306.2	ACCGGCACTGTGGAGTTAAC	61.007	55.0	0.0	0.0	0.0	2.01	1.007025	320.0	0.0	0.0	2.258996	0
921	920	19	0	1220.2	AATGCATCATCCTCAACGCG	60.082	50.0	1.24	1.24	0.0	6.01	0.082363	1466.2	GATAAATCCAGAGACGCCGC	59.596	55.0	0.0	0.0	0.0	6.53	0.404433	266.0	0.0	0.0	0.486796	0
935	934	20	0	1552.2	CACTTCTGACGGTCGCATTC	60.015	55.0	0.0	0.0	0.0	2.67	0.014805	1821.2	TGCGGATCAGAAAGCGTATG	59.17"	50.0	0.0	0.0	0.0	2.39	0.829811	289.0	12.77	9.12	0.844616	0
964	963	21	0	84.2	AAAGGCTTTGCTCGATACGC	60.013	50.0	0.0	8.28	0.0	4.42	0.012685	378.2	TGAGAACGATGCTGGGAGAG	59.937	55.0	0.0	0.0	0.0	3.2	0.062883	314.0	0.0	0.0	0.075568	0
989	988	22	0	609.2	CAACATGGCGCAAACTTTCG	59.948	50.0	0.0	0.0	0.0	3.46	0.05241	896.2	CAATTCGCTCCGTCTTCACC	60.014	55.0	0.0	0.0	0.0	4.02	0.013752	307.0	0.0	0.0	0.066162	0
1047	1046	24	0	401.2	CGTTTGTTTCAATGCGAGCG	60.018	50.0	0.0	0.0	0.0	5.03	0.018391	615.2	CATCTTTGTCGACGCGTCTC	60.085	55.0	15.87	22.43	0.0	3.36	0.085208	234.0	0.0	0.0	0.103599	0
1083	1082	25	0	128.21	GGACATCGAGATCTGCAAACG	60.148	52.381	0.0	0.0	0.0	3.6	1.147641	412.2	ACCTTCTCGTCGTATCTGCC	60.01"	55.0	0.0	0.0	0.0	4.85	0.010401	304.0	0.0	0.0	1.158042	0
1162	1161	26	0	665.21	CGACTTCCGTATACCTCCGTG	60.746	57.143	0.0	0.0	0.0	4.94	1.74585	799.19	CAAGAGTTGTTGGCCCGAG	59.493	57.895	0.0	0.0	0.0	4.63	1.507379	153.0	0.0	0.0	3.253228	0
1171	1170	27	0	117.2	ATCCTTGCGCGAATCTTTGG	60.011	50.0	0.0	0.0	0.0	3.28	0.011278	367.2	GTGATACGCGACTTTCACCG	60.085	55.0	0.0	14.16	0.0	4.94	0.084846	270.0	0.0	9.99	0.096124	0
1273	1272	28	0	1044.2	TCGTCCGTTTGTTCGTTTCC	59.805	50.0	0.0	0.0	0.0	3.13	0.194606	1339.2	AATCTCGCGTTCCACCGTAG	60.921	55.0	0.0	0.0	0.0	3.51	0.921402	315.0	0.0	0.0	1.116008	0
1300	1299	29	0	342.2	TCAATCGCGCGTACAAGAAC	60.016	50.0	0.0	7.62	0.0	3.01	0.015639	484.19	GCGGTGACTGTTCTTCCAC	59.499	57.895	0.0	0.0	0.0	4.02	1.501456	161.0	0.0	0.0	1.517095	0
1337	1336	31	0	436.2	TGTGGATTGATGTGCTGTGG	59.22	50.0	0.0	0.0	0.0	4.17	0.77993"	724.2	GCGTGTAATTGAGGTCCGTG	60.014	55.0	0.0	0.0	0.0	4.94	0.014175	308.0	0.0	0.0	0.794105	0
1388	1387	32	0	1.2	TGTTGTTGTCCGTCTCCTCG	60.715	55.0	0.0	0.0	0.0	4.63	0.715372	165.2	ACATAGTCGGGATGAGAGCG	59.797	55.0	0.0	0.0	0.0	5.03	0.203306	184.0	0.0	0.0	0.918678	0
1419	1418	33	0	97.2	TTATCCGCACGTAACGCAAC	60.015	50.0	0.0	0.0	0.0	4.17	0.015014	339.2	AACGCCGCAATAATGGTCAG	60.012	50.0	0.0	0.0	0.0	3.51	0.011714	262.0	0.0	0.0	0.026728	0
1514	1513	35	0	465.2	TCGAAAGCTCCGACTACCAC	60.223	55.0	0.0	7.01	0.0	4.16	0.222725	616.2	AGAGGGAAGGGTTGTGTACG	59.79"	55.0	0.0	0.0	0.0	3.67	0.209843	171.0	0.0	0.0	0.432568	0
1578	1577	36	0	585.2	AAGACTCTGGATCGAGCGTG	60.293	55.0	0.0	0.0	0.0	5.34	0.293164	845.2	ACCGCAACTTTAGCGCATAC	60.013	50.0	0.0	0.0	0.0	2.39	0.013113	280.0	0.0	0.0	0.306277	0
1582	1581	37	0	398.2	TCAACGCGCTTTGTCTTCAG	60.153	50.0	0.0	19.58	0.0	3.02	0.152721	681.2	GAGTACGAAACGGTCACCTG	59.04"	55.0	0.0	0.0	0.0	4.0	0.960251	303.0	0.0	0.0	1.112972	0
1607	1606	38	0	420.2	AAATGGCTTACGTCGTCCAC	59.308	50.0	0.0	0.59	0.0	4.02	0.692082	644.19	GGATACACGAAGGAAGCCC	58.364	57.895	0.0	0.0	0.0	5.19	2.635549	243.0	11.77	20.2	3.327631	0
1634	1633	39	0	1229.2	GTCAGTCGGGCATGTAAACG	60.014	55.0	0.0	0.0	0.0	3.6	0.014175	1371.2	GCTATGGAGTTTGTCGAGGC	59.451	55.0	0.0	0.0	0.0	4.7	0.549349	162.0	0.0	0.0	0.563523	0
1699	1698	40	0	158.2	TATACAGTGCCGGAGTAGCC	59.434	55.0	0.0	0.02	0.0	3.93	0.566394	457.2	TCTGTGAGAGGTCGTTGAGC	60.152	55.0	0.0	0.0	0.0	4.26	0.152037	319.0	0.0	0.0	0.718431	0
1897	1896	41	0	855.2	CTCGTTCGATACACATGCGG	59.879	55.0	0.0	0.0	0.0	5.69	0.121031	1095.2	TATACACAAACTGCGCACCG	59.665	50.0	0.0	0.0	0.0	4.94	0.33524	260.0	0.0	0.0	0.456271	0
1962	1961	42	0	1163.2	CGTATGTACATTCGTCGCCG	59.95	55.0	0.0	10.76	0.0	6.46	0.050107	1437.2	GAGGAAATTTCGGCGACTCG	60.084	55.0	0.0	5.25	0.0	4.18	0.083991	294.0	12.53	6.89	0.134098	0
1978	1977	43	0	561.21	AATTACACTTTGGCATCGCTG	58.256	42.857	0.0	0.0	0.0	5.18	2.743753	832.18	CTGCGTCTCGTTGTCCCG	61.524	66.667	0.0	0.0	0.0	5.14	3.524277	289.0	0.0	0.0	6.26803	0
2139	2138	45	0	330.2	TTCACCGGAATGAGGAGGAC	59.862	55.0	0.0	0.0	0.0	3.85	0.081464	597.2	ACGACGAATTGCCTGGTTTG	60.152	50.0	0.0	0.0	0.0	2.93	0.152334	287.0	0.0	0.0	0.289994	0
2203	2202	46	0	290.2	TCCCTCTCTATACGCGTTGC	60.081	55.0	0.0	0.0	0.0	4.17	0.291856	531.19	ACCGATACTCAGCGTGGAC	59.935	57.895	0.0	0.0	0.0	4.02	1.064515	260.0	0.0	0.0	1.145978	0
2302	2301	47	0	496.2	AACGCGATGAATTTCCACGG	60.292	50.0	0.0	13.65	0.0	4.94	0.510203	795.2	TACCGGCGATCCTCTTGTTG	60.578	55.0	0.0	0.0	0.0	3.33	0.57767"	319.0	0.0	0.0	0.869526	0
2308	2307	48	0	816.2	TGGAGGAGATCGGTTTGCAG	60.51	55.0	0.0	0.0	0.0	4.41	0.063519	1105.2	TGCAGTTACGGAGGAGAGTG	59.866	55.0	0.0	0.0	0.0	3.51	0.133538	309.0	0.0	0.0	0.643742	0
2332	2331	49	0	718.2	GGGAGGTTAGAGGTCGTTCC	59.936	60.0	0.0	0.0	0.0	3.62	3.922818	808.2	TTAGGTTGGGTACACGCTGC	61.076	55.0	0.0	0.0	0.0	5.25	1.076189	110.0	0.0	0.0	1.139708	0
2375	2374	50	0	1097.18	GAGCCTCTCTTGCGCTGC	61.923	66.667	0.0	0.0	0.0	5.25	0.655959	1397.2	TTGCCCACTACTGTACAGCG	60.79"	55.0	6.57	12.13	0.0	5.18	0.789733	320.0	5.25	5.25	4.712551	0
2445	2444	51	0	946.2	TAGGGATTGCCTGCGGAATC	60.656	55.0	5.42	5.42	0.0	2.52	0.770091	1246.2	TCATTATTGTGTCGTCGCGG	59.459	50.0	0.0	3.95	0.0	6.46	0.540662	320.0	0.0	0.0	1.196621	0
2532	2531	52	0	1353.2	TTTCTTTCCCTTTCCTCGCG	59.23	50.0	0.0	0.0	0.0	5.87	0.339172	1631.2	GTTAGTGTGGAATGGCGACG	60.014	55.0	0.0	0.0	0.0	5.12	0.014175	298.0	0.0	0.0	0.784266	0
2605	2604	53	0	1168.2	TTGAGAGCTCTTCATTGCGC	59.661	50.0	0.0	12.38	0.0	6.09	1.528812	1421.2	TAATCAGACTCCGGCTCAGC	60.009	55.0	0.0	0.0	0.0	4.26	0.008956	273.0	0.0	0.0	0.348128	0
2654	2653	54	0	6.19	GAGTCGAGAGGTGGCCAAG	60.529	63.158	0.0	0.0	0.0	3.61	0.273093	275.2	ACACAGGGAGTTGAGAACCC	60.006	55.0	0.0	0.0	0.0	4.11	0.005527	289.0	0.0	0.0	1.534339	0
2698	2697	55	0	624.2	AGTGTATACGAGTCGGCTGG	59.727	55.0	0.0	5.85	0.0	4.85	0.124064	826.2	TGTCTGCTACCGACGAAGAC	60.222	55.0	3.58	3.58	0.0	3.01	0.222476	222.0	0.0	0.0	0.495569	0
2714	2713	56	0	116.2	TTGCCGATATTACGCTTCGC	59.876	50.0	0.0	0.0	0.0	4.7	1.918074	413.2	GAAAGGCCGTAACGTCGATC	59.809	55.0	0.0	0.0	0.0	3.69	0.191095	317.0	0.0	0.0	0.31516	0
2741	2740	57	0	868.21	CGGTATATTTCTGGTCGGTCG	59.082	52.381	0.0	0.0	0.0	4.79	1.146523	1141.2	CTTTCCGAGCTCAGCATGTG	60.013	55.0	0.0	0.0	0.0	3.21	0.013007	293.0	0.0	0.0	1.93108	0
2919	2918	58	0	1047.21	AGCTTATCGATCGGGAAGTCC	60.147	52.381	4.69	14.4	0.0	3.85	0.222977	1201.2	CGTCGGCATTATGAGGTTCG	59.877	55.0	0.0	0.0	0.0	3.95	0.12292	174.0	0.0	0.0	1.269443	0
2950	2949	59	0	367.2	AGGGACGATACGGTGTTGAC	60.223	50.0	0.0	0.0	0.0	3.18	0.05776	602.2	TGCGACAAAGAGAGAAACGC	59.875	50.0	0.0	0.0	0.0	4.84	0.124832	255.0	0.0	0.0	0.347809	0
2960	2959	60	0	1006.2	GAGACGAAAGGGCAAAGCTC	59.942	55.0	0.0	0.0	0.0	4.09	0.29429	1285.2	TAACGGAGAGAACCACCAGC	60.152	55.0	0.0	0.0	0.0	4.85	0.151715	299.0	0.0	0.0	0.209475	0
3031	3030	63	0	770.2	ATAGAGCTGCGGTGGTGTAC	60.294	55.0	0.0	0.0	0.0	2.9	0.151836	1024.2	GAAAGAAAGAGCGGCGACTG	60.291	55.0	0.0	5.88	0.0	3.51	0.290845	274.0	0.0	1.43	0.585135	0
3255	3254	64	0	653.2	TCTCGGAACCTCTGCACTTC	60.152	55.0	0.0	0.0	0.0	3.01	0.008956	858.2	TGGAATTCGCTTGGTTGCTC	59.869	50.0	0.0	0.0	0.0	4.26	0.131316	225.0	0.82	0.82	0.283152	0
3357	3356	65	0	421.2	TCTCACAGCCCTATCGAAGC	60.009	55.0	0.0	0.0	0.0	3.86	0.013752	703.2	CGTATTGGACAAGCGATGGG	59.803	55.0	0.0	2.5	0.0	4.0	0.197222	302.0	0.0	4.37	0.206178	0
3383	3382	66	0	829.2	CGTTCTGTCGAAGCATTCCC	60.014	55.0	0.0	0.0	0.0	3.97	0.009403	1117.2	CACGGGAATTCAGCAGAGTG	59.661	55.0	0.0	0.67	0.0	3.51	0.339172	308.0	0.0	0.0	0.352924	0
3386	3385	67	0	414.2	TACCATCTTCCTTCCGCTCG	60.009	55.0	0.0	0.0	0.0	5.03	2.131064	712.2	AAGAGAAGCGGCAGTAGAGG	59.937	55.0	0.0	0.0	0.0	3.69	0.063042	318.0	1.81	4.89	0.072445	0
3488	3487	68	0	83.19	GGCACCCACCTGTAGCTTC	61.131	63.158	0.0	0.0	0.0	3.86	2.066614	251.2	AGCCCGAGTACAGTAACAGC	60.223	55.0	0.0	0.0	0.0	4.4	0.223078	188.0	0.0	0.0	2.354142	0
3540	3539	69	0	268.18	GTTAATGAACGGGCGGCC	59.933	61.111	16.86	16.86	0.0	6.13	1.851292	515.2	CTCGTCTCACCTTTCGCAAG	59.668	55.0	0.0	0.0	0.0	4.01	0.331687	267.0	0.0	0.0	2.398301	0
3565	3564	70	0	447.2	GAATACGCGCCTTTCATAGC	58.149	50.0	0.0	6.71	0.0	2.97	1.25093	721.2	AACGGCACTGAAATAACCGC	60.222	50.0	0.0	0.0	0.0	5.68	0.222452	294.0	2.8	2.8	2.073744	0
3834	3833	72	0	1051.21	CGTTGTGGATCGTGTTCTACC	59.749	52.381	0.0	0.0	0.0	3.18	0.221725	1327.2	AATTCTTGCTACCGATCGCC	59.163	50.0	0.0	0.0	0.0	5.54	0.836897	296.0	0.0	0.0	2.087827	0
3849	3848	73	0	409.2	CTCGGTGGCATTATAACGCG	60.222	55.0	1.24	1.24	0.0	6.01	0.433754	599.2	AAGTTCGAGTCCTCCGCTTC	60.506	55.0	0.0	0.0	0.0	3.86	0.505627	210.0	0.0	0.0	0.727353	0
3982	3981	75	0	16.19	TTCATCACCCGCGCGATTC	61.906	57.895	0.0	31.44	0.0	2.52	1.003343	158.19	CTCTGGCGGGAGGAAGAAC	60.531	63.158	0.0	0.0	0.0	3.01	1.531135	161.0	4.82	11.97	4.436781	0
3995	3994	76	0	857.2	CTCCTGTCGATCGATGGGAC	60.434	60.0	11.57	25.44	0.0	4.46	0.081204	1066.2	CGTTCATGTTCAGTCGAGCC	60.015	55.0	0.0	0.0	0.0	4.7	0.014805	229.0	0.0	0.0	0.448559	0
3998	3997	77	0	710.2	TTGCCAGTTCTGGTGAGTCG	61.003	55.0	0.0	15.29	0.0	4.18	0.688219	1005.2	CACTTGTCCGGTTCTTCGAG	59.317	55.0	0.0	0.0	0.0	4.04	0.683301	315.0	0.0	0.0	1.686645	0
4012	4011	78	0	174.2	CCCTTCGTCCGGATCTACAG	60.081	60.0	0.0	0.0	0.0	2.74	0.079952	279.2	ATATGGAGACTCTGCCGCTG	60.08"	55.0	0.0	0.0	0.0	5.18	0.080085	125.0	0.0	0.0	0.161289	0
4281	4280	79	0	554.2	TTCTCATTCTTCGCACGTGG	59.312	50.0	0.0	4.57	0.0	4.94	0.442453	768.2	GTCGATCTGAAATTCCGCGG	60.153	55.0	18.69	18.69	0.0	6.46	0.152892	234.0	0.0	0.0	0.84111"	0
4281	4280	80	0	1341.2	TCTGAGAACCGGTGACAAGG	60.08	55.0	1.23	9.11	0.0	3.61	0.012255	1589.18	CATGATTGGCGGCCGTTC	60.318	61.111	8.83	14.98	0.0	3.95	2.317681	266.0	0.0	2.56	2.397633	0
4389	4388	81	0	320.2	ACATCAGGGTCTTTGGCCTC	60.442	55.0	0.0	0.0	0.0	4.7	2.093082	403.2	TAGGAGGCTGTGCAACATGG	60.8",	55.0	0.0	0.0	0.0	3.66	0.800356	103.0	0.0	0.0	1.242809	0
4412	4411	82	0	138.2	GCAGCCTCCTTCGATTTCAC	60.012	55.0	0.0	0.0	0.0	3.18	0.124064	397.2	ATGGCGACGCACAAAGAAAC	60.778	50.0	0.0	13.36	0.0	2.78	0.778349	279.0	0.0	0.0	0.790604	0
4419	4418	83	0	296.19	GCTTCCGAGTGACCAAGTC	58.907	57.895	0.0	0.0	0.0	3.01	0.425809	528.18	GCGTTTCGTGCGGATGTC	60.613	61.111	0.0	0.0	0.0	3.06	2.61295	250.0	0.0	0.0	4.706032	0
4435	4434	84	0	777.2	TTCGTTCTTGCTTCGTTCCG	59.876	50.0	0.0	0.0	0.0	4.3	0.057912	973.2	AGCCATCGAGTCTGCTAGTC	59.725	55.0	0.0	0.0	0.0	2.59	0.275433	216.0	0.0	0.0	0.399498	0
4459	4458	85	0	294.2	ATCAAATGCTGCCAACCCTC	59.574	50.0	0.0	0.0	0.0	4.3	0.646939	543.2	TCCACACTCGACTTCCACTC	59.795	55.0	0.0	0.0	0.0	3.51	0.204795	269.0	0.0	0.0	0.630604	0
4466	4465	86	0	348.2	TTATTCAGCGCCGGTTGTTC	59.942	50.0	0.0	0.0	0.0	3.18	0.079885	607.2	CGGTTCGTCCTTTCAGTGTG	59.875	55.0	0.0	0.0	0.0	3.82	0.124832	279.0	0.0	0.0	0.182745	0
4868	4867	88	0	1423.2	TCGGTGAGGATCATCTTGCG	60.647	55.0	0.0	0.0	0.0	4.85	0.152314	1720.21	TGGATTAAACGCCGTTCAAAC	58.472	42.857	0.0	0.0	0.0	2.93	2.527664	318.0	0.0	2.38	3.174603	0
4941	4940	89	0	348.2	CTACCGCCACCTATCCCTTC	60.08	60.0	0.0	0.0	0.0	3.46	0.128532	634.2	AATTGGGCAATAACGGGAGC	59.649	50.0	0.0	0.0	0.0	4.7	0.351335	306.0	0.0	0.0	0.43122	0
4976	4975	90	0	215.2	GAAGGACAACAAAGGCGGAC	60.152	55.0	0.0	0.0	0.0	4.79	2.473025	514.2	AGCGAGAGAGGTTCATTCGG	60.294	55.0	0.0	1.81	0.0	4.3	0.293865	319.0	0.0	0.0	0.446179	0
5009	5008	91	0	574.2	TTTGATTCGCTCGTTGGGTG	59.871	50.0	0.0	0.0	0.0	4.61	0.576416	837.2	CGACGTAGCACAACCCTTTC	59.945	55.0	0.0	0.0	0.0	2.62	0.055055	283.0	0.0	0.0	0.183587	0
5037	5036	92	0	142.18	CAAACCGCTGGCCATGTG	60.473	61.111	4.66	4.66	0.0	3.21	0.293094	426.2	CGAACGAGCTGTAAGTCGAC	59.472	55.0	4.36	4.36	0.0	4.2	0.528229	304.0	0.0	0.0	3.001253	0
5040	5039	93	0	66.2	AACGAGCGAGGGAACATCTC	60.576	55.0	0.0	0.0	0.0	2.75	0.057608	362.2	AATCAAGCGGCAAAGAGAGC	59.94"	50.0	0.0	0.0	0.0	4.09	0.059753	316.0	0.0	0.0	0.636168	0
5247	5246	94	0	956.2	GAGAGCGCTTTGGGATTTGG	60.293	55.0	0.0	0.0	0.0	3.28	0.12254	1216.19	ATTGGGAGTCGCGACAGAG	60.232	57.895	0.0	34.34	0.0	3.35	1.232032	279.0	0.0	0.0	1.525127	0
5318	5317	95	0	147.2	CTCCACTTGAACCATGACGC	59.942	55.0	0.0	0.0	0.0	5.19	0.062724	440.2	CGTCGGTGCAATGAGTTCAG	60.291	55.0	0.0	0.0	0.0	3.02	0.290778	313.0	3.1	2.33	0.348387	0
5354	5353	97	0	1923.2	CTCGCGCATTCTCTAGCTTG	59.877	55.0	0.0	0.0	0.0	4.01	1.003867	2085.2	GCAACTCTCCCAGAAACACG	59.872	55.0	0.0	0.0	0.0	4.49	0.12755	182.0	0.0	0.0	0.25009	0
5560	5559	98	0	46.2	CATCCAATTCCACAGCCACC	59.937	55.0	0.0	0.0	0.0	4.61	0.417998	318.19	GACTGCCGAACGTGAAAGC	60.518	57.895	0.0	0.0	0.0	3.51	1.518082	291.0	0.0	0.0	1.580806	0
5603	5602	99	0	649.2	ACAGGAGACAGTGGCGAAAC	61.004	55.0	0.0	0.0	0.0	2.78	1.178289	948.2	ATTGTCCATCGTCGACCTCC	60.294	55.0	0.0	0.0	0.0	4.3	0.29429	319.0	0.0	0.11	1.298157	0
5644	5643	100	0	1492.2	TATATCTAGACGCCGGTGCC	59.582	55.0	0.0	7.26	0.0	5.01	0.278989	1743.2	GAAAGCACCGGTTCGTACAG	59.945	55.0	0.0	0.0	0.0	2.74	0.055055	271.0	21.3	15.36	0.473053	0
5647	5646	101	0	4.2	TAATGGTGTACGCGAGCTTC	58.822	50.0	0.0	0.48	0.0	3.86	1.838	118.2	CCGTTGGCCTCATAAAGACG	59.733	55.0	0.0	0.0	0.0	4.18	0.267061	134.0	0.0	0.0	1.445351	0
5669	5668	102	0	745.2	ACCGTTCCGTCCCTGATATC	59.721	55.0	0.0	0.0	0.0	1.63	0.193663	912.2	AAGAGAGTAACGGGCGACAG	60.223	55.0	0.0	0.0	0.0	3.51	0.222825	187.0	0.0	2.91	0.501814	0
5689	5688	103	0	516.19	AAAGCTCCGGAGAATGGGC	60.838	57.895	15.05	31.73	0.0	5.36	0.294575	82.2	GCGGTGTAGTTGTTCTGCTC	59.944	55.0	0.0	0.0	0.0	4.26	0.055651	286.0	0.0	0.0	1.893651	0
5695	5694	104	0	587.2	CTTCTCGCTCAATTCCTCGC	59.806	55.0	0.0	0.0	0.0	5.03	0.126769	793.2	AAACTTCGGCATCTTCGCAGTTCTCGGCTGACTCGATAGC	59.942	50.0	0.0	0.0	0.0	5.18	0.057608	226.0	0.0	0.0	0.251272	0
5971	5970	105	0	941.2	ACTCTCTTGTGCCGGCTATC	60.295	55.0	0.0	6.2	0.0	2.08	0.550739	1141.19	CGGAGTGTGACGGATCGAG"CAGTTTGCACCTATCGTCGC	0.666"	63.158	0.0	0.0	0.0	4.04	1.665513	219.0	0.0	0.0	1.960088	0
5994	5993	106	0	1537.2	ACGAATTGCAGTCACGGAAC	59.873	50.0	0.0	8.36	0.0	3.62	0.01322	1799.2	TCGTTTCCTGTGCAACGTTCTTAACGAACACAACTGCCGC	60.083	50.0	0.0	0.63"	0.0	3.95	0.083058	282.0	2.09	5.24	0.209827	0
6127	6126	107	0	799.2	TCCCGTAGAGTCGAACGATC	59.449	55.0	0.0	15.17	0.0	3.69	0.850938	1093.2	CTACTACCAGCATCCCGGTCGCGGTTCGGAGGGTATGAG	60.081	60.0	0.0	0.0	0.0	4.79	0.080549	314.0	0.0	0.0	0.631288	0
6166	6165	108	0	213.2	TCATCAAATCGCCGGTTTCG	60.013	50.0	0.0	0.0	0.0	3.46	0.152176	409.2	GAGCTCACGATCGTCCCTACTCAAAGTTCGAAACAGGGCG	60.432	60.0	0.0	6.18	0.0	3.18	0.431709	216.0	0.0	0.0	0.444929	0
6230	6229	109	0	34.2	TCGTTCAACTCCCGTCGATG	60.851	55.0	0.0	0.0	0.0	3.84	0.083183	289.2	ATAAGGTGCGATAAGGGCCCAATTGCCGATACGCATGCTC	60.369	55.0	12.77	12.77	0.0	5.8	0.369104	275.0	0.0	0.0	1.220042	0
6233	6232	110	0	539.2	CACACAGCCTTGCCTCTTTC	60.152	55.0	0.0	0.0	0.0	2.62	0.258989	785.2	TCGATCGCTGCTACTTCGACCAAGGGCGAGGAAGGAAATC	60.706	55.0	0.0	7.57	0.0	4.2	0.705773	266.0	0.0	0.0	0.85795	0
6460	6459	111	0	628.2	GATCGGAGCAACAACATCGG	60.083	55.0	0.0	0.0	0.0	4.18	0.342495	851.2	TTCGTACAGTGAATTGCGGCTTCGTCGATTGGAACTTGGC	59.944	50.0	0.0	0.0	0.0	6.53	0.0564	243.0	0.0	0.0	0.139583	0
6495	6494	112	0	979.2	GTTCGCTTCTCTACTGCACG	59.741	55.0	0.0	0.0	0.0	5.34	0.35803	1259.2	GTGCCATCGACTGAGCTTTCCCTACCCTCTTCTTCGACGG	60.013	55.0	0.0	0.0	0.0	2.62	0.013327	300.0	0.0	0.0	0.272316	0
6541	6540	113	0	29.2	TACTACGAACGAGGTGAGGC	59.658	55.0	0.0	0.0	0.0	4.7	0.222158	221.2	AGGAAGGAACGAGAGAAGGCTCTCCGACTCTCATTGCACC	59.863	55.0	0.0	0.0	0.0	4.35	0.13662	212.0	0.0	0.0	0.479114	0
6709	6708	114	0	611.2	GTTTCTCGACGTCATTCCGC	60.358	55.0	0.0	0.0	0.0	5.54	1.080077	875.2	TCCTTTCTCCAATGCTCGGGCTTCTTCCATGCTCAACCGC	60.512	55.0	0.0	0.0	0.0	5.14	0.512327	284.0	0.0	0.0	0.870356	0
6745	6744	116	0	131.2	GTGCCGAGCTTCAGTTTCAG	60.222	55.0	0.0	0.0	0.0	3.02	1.189539	331.19	GGGCCTTGACCTTACCACC"AAATTGATGATGGGCCGCAG	60.765	63.158	0.0	0.0	0.0	4.61	1.764611	219.0	0.0	0.0	1.986769	0
6783	6782	117	0	86.21	CAAATGGTGAGTCATCGAGCC	60.08"	52.381	0.0	0.0	0.0	4.7	0.055651	216.21	TCTCCGAACCAGTGTACAGATACCGGACGATGGCCTTTC	59.874	52.381	0.0	0.0	0.0	3.51	1.125814	151.0	0.0	0.0	2.205892	0
6805	6804	118	0	487.2	TATCCTCGTCATTGCCGTTG	58.81"	50.0	0.0	0.0	0.0	4.1	0.051541	664.2	TTCGGTCGATGGAGGGAAAGGGAGTTCCGTCGCGATAAAC	60.223	55.0	0.0	0.0	0.0	2.62	0.223309	197.0	0.0	0.0	1.412848	0
6884	6883	119	0	47.2	GTTCCACGGCGAAAGAAGAG	59.944	55.0	0.0	8.89	0.0	2.85	0.265367	148.2	AGATATAACGGCGGGTCAGGTCTTTGGGTACGAGACGGAG	59.793	55.0	0.0	4.46	0.0	3.86	0.207303	121.0	0.0	7.44	0.262954	0
6950	6949	121	0	1440.2	CGGACGCGATATTGTTACCG	59.948	55.0	4.68	4.68	0.0	4.02	0.428323	1716.2	CAGGTGCAAATTTCGTCGTCTTTCGTGGCGTAATTACCGC	58.776	50.0	0.0	0.0	0.0	4.2	1.224077	296.0	9.01	14.45	1.275618	0
6989	6988	122	0	42.2	CTTGGTCTTCAGAATCGCCG	59.735	55.0	0.0	0.0	0.0	6.46	0.291856	292.2	ACTTCCGTCCCATCTTCGTCACCGGCACTGTGGAGTTAAC	60.223	55.0	0.0	0.0	0.0	4.2	0.223078	270.0	0.0	0.0	0.488445	0
7021	7020	123	0	319.2	CAATTCGAGCGTTCCATCGG	60.428	55.0	0.0	0.0	0.0	4.18	0.295222	480.2	GGACGGTGAAGAAGATTGCGGATAAATCCAGAGACGCCGC	60.014	55.0	0.0	0.0	0.0	4.85	0.013752	181.0	0.0	0.0	0.442075	0
7030	7029	124	0	376.2	TTTAGCTCGTTCGGCATTGC	60.292	50.0	0.0	5.31	0.0	3.56	0.200849	669.2	CATCCGTCCCTTCATCATCGTGCGGATCAGAAAGCGTATG	58.955	55.0	0.0	0.0	0.0	3.84	1.044927	313.0	0.0	0.0	1.336782	0
7055	7054	125	0	2.2	TTGTGATCCGCCAGAGATCC	60.295	55.0	0.0	0.0	0.0	3.36	0.336871	250.2	CTGGCCTCGACAATTAGCTGTGAGAACGATGCTGGGAGAG	59.449	55.0	0.0	0.0	0.0	4.24	0.550739	268.0	8.73	4.71	0.845961	0
7094	7093	126	0	910.2	TCAGACTCCGCTCGATCATC	59.799	55.0	0.0	0.0	0.0	2.92	0.404801	1076.19	GCGAATTCTCCGCAGTGTC"CAATTCGCTCCGTCTTCACC	60.014	57.895	0.0	1.02	0.0	3.67	1.014082	185.0	0.0	0.0	1.214931	0
7104	7103	127	0	213.2	GCACATACCGAGTGAACACC	59.663	55.0	0.0	0.0	0.0	4.16	0.200606	470.2	ACGATGAGATGACGGGAGACCATCTTTGTCGACGCGTCTC	59.726	55.0	0.0	0.0	0.0	3.36	0.27426"	277.0	0.0	0.0	0.611131	0
7107	7106	128	0	996.2	TGTATGTGCACGAACGGTTC	59.595	50.0	7.18	7.18	0.0	3.62	0.549349	1140.2	GGGCCTTTGATCTGTCGTTGACCTTCTCGTCGTATCTGCC"	59.941	55.0	0.0	0.0	0.0	4.1	0.059136	164.0	0.0	0.0	0.463938	0
7160	7159	129	0	79.2	GTTTGGATCATAGGCAGCCG	59.799	55.0	0.0	2.27	0.0	5.52	0.152528	212.2	CCCGATATTCAGCACGTTCGCAAGAGTTGTTGGCCCGAG	59.877	55.0	0.0	0.0	0.0	3.95	0.12292	153.0	0.0	0.0	0.323525	0
7164	7163	130	0	1086.2	GTTGAACATCGAGGGCTAGC	59.451	55.0	2.68	2.68	0.0	3.42	0.083991	1332.2	ATGTGGCATTGCACAGAGAGGTGATACGCGACTTTCACCG	59.294	50.0	0.0	11.71	0.0	3.2	0.705592	266.0	0.0	0.0	1.254941	0
7197	7196	131	0	553.2	TCCTTTGAACTTTGCGAGCG	60.153	50.0	0.0	0.0	0.0	5.03	0.3479	710.2	TCCGCTCCGTTGATCCTATCAATCTCGCGTTCCACCGTAG	59.795	55.0	0.0	0.0	0.0	2.08	0.204795	177.0	0.0	0.0	0.357324	0
7197	7196	132	0	1257.2	GTGATACTTTGCGCGACTCC	60.084	55.0	0.0	0.0	0.0	3.85	0.062093	1449.2	AGTGGAAACTCTCGGCGTACGCGGTGACTGTTCTTCCAC	60.505	55.0	0.0	0.0	0.0	3.67	0.504809	212.0	0.0	0.0	0.5888	0
7270	7269	133	0	564.2	AATTGTTATCGGCCTGGCAC	59.652	50.0	6.46	19.15	0.0	5.01	0.496496	780.2	CGAAGGCTTTGTACTACCGCGCGTGTAATTGAGGTCCGTG	59.737	55.0	0.0	2.56	0.0	5.68	0.263407	236.0	0.0	0.0	0.611307	0
7322	7321	134	0	313.2	TGAATTTGATCGGCTTGCCC	59.938	50.0	0.0	3.25	0.0	5.36	0.701043	606.2	TCCGAGGGTTCTGTTGTGAGACATAGTCGGGATGAGAGCG	60.08"	55.0	0.0	0.0	0.0	3.51	0.079952	313.0	0.0	0.0	0.142045	0
7471	7470	136	0	76.2	TTCTTCACCAGTCTCTCCGG	59.504	55.0	0.0	0.0	0.0	5.14	0.655041	276.2	GGCATACGTTGTTCCACTGGAACGCCGCAATAATGGTCAG	59.941	55.0	0.0	0.0	0.0	4.0	0.058523	220.0	0.0	0.0	0.555019	0
7502	7501	137	0	80.2	TGCTGATCGGGATGTTGTTG	59.299	50.0	0.0	0.0	0.0	3.33	0.195316	274.18	CACAATGGACACGACGCG",AGAGGGAAGGGTTGTGTACG	60.24"	61.111	1.24	1.24	0.0	6.01	2.23974	212.0	0.0	0.0	2.940782	0
7521	7520	138	0	451.2	AGGGAACACACCGGAGTTTC	60.655	55.0	9.78	9.78	0.0	2.78	0.192725	593.2	TTTACGGCAAGTGAACAGGCACCGCAACTTTAGCGCATAC	59.799	50.0	0.0	0.0	0.0	4.85	0.201094	162.0	0.0	4.01	0.856135	0
7688	7687	139	0	335.2	TTTGCGTATATGTTCCCGCG	59.805	50.0	0.0	0.0	0.0	6.46	0.208315	446.2	GGATGAATAACAACGCCGCCGAGTACGAAACGGTCACCTG	60.709	55.0	0.0	0.0	0.0	6.13	0.708715	131.0	1.48	3.31	0.904031	0
7780	7779	140	0	37.2	CCGCTCTCGTACTGAATTGC	59.807	55.0	0.0	0.0	0.0	3.56	0.335565	271.2	TCCATCGTCGTTGATCCGTCGGATACACGAAGGAAGCCC	60.642	55.0	0.0	0.0	0.0	4.79	0.641978	254.0	0.0	0.0	0.834703	0
7991	7990	141	0	340.2	ATCTTTATCTCGGGAGGCCG	59.792	55.0	0.0	0.0	0.0	6.13	1.083098	450.2	TTAATGGGCAGAAGACGGAGGCTATGGAGTTTGTCGAGGC	58.066	50.0	0.0	0.0	0.0	4.63	1.934267	130.0	0.0	0.0	2.142582	0
8060	8059	144	0	154.2	AAGTATTCGGGCGTTTCGTG	59.664	50.0	0.0	0.0	0.0	4.35	0.01106	360.21	AGCGTCAAATTAGGAGCGAATCTGTGAGAGGTCGTTGAGCC	59.745	47.619	0.0	2.8	0.0	3.95	1.254594	227.0	0.0	0.0	1.590159	0
8141	8140	145	0	19.2	GGTGTTCTGCCCTCCTCAAG	61.083	60.0	0.0	0.0	0.0	3.02	0.007144	317.2	ATTCAATCGGTCGCGGAAACTATACACAAACTGCGCACCG	60.013	50.0	0.0	0.0	0.0	2.78	0.013113	318.0	0.0	0.0	1.096211	0
8186	8185	146	0	642.2	TCCAACAGTTGCAACGTTCC	60.011	50.0	0.07	20.55	0.0	3.62	0.05655	863.2	GGCGGTGTGTTGTCCATAACGAGGAAATTTCGGCGACTCG	60.222	55.0	0.0	0.0	0.0	1.89	0.222452	241.0	0.0	5.02	0.233511	0
8212	8211	147	0	426.2	TAATTACCCTCTCCTGCCGC	60.007	55.0	0.0	0.0	0.0	6.53	0.055055	683.2	CTTTGGATCGCGAAGAAACGCTGCGTCTCGTTGTCCCG	58.577	50.0	0.0	1.35	0.0	3.6	1.422666	277.0	0.0	0.0	1.42981	0
8305	8304	150	0	826.2	CGGAAGTTCAAAGGTACCGC	59.943	55.0	0.0	0.0	0.0	5.68	0.080284	966.2	CTTCCGACAATGCGCTGTACACGACGAATTGCCTGGTTTG	60.359	55.0	0.0	0.0	0.0	2.9	0.359437	160.0	6.82	2.75	0.415987	0
8322	8321	151	0	453.2	CCGAAAGAACACACGGCTAC	59.945	55.0	0.0	0.0	0.0	3.58	0.129322	745.2	AACTCACGAATGACCCTCCGACCGATACTCAGCGTGGAC	60.507	55.0	0.0	0.0	0.0	4.63	0.507484	312.0	0.0	0.0	0.562539	0
8561	8560	152	0	151.2	CCCGGAGCAAGTATCTCCTC	60.08"	60.0	0.0	4.93	0.0	3.71	0.085027	388.2	TTATTACAGGCGAGGGTGGCTACCGGCGATCCTCTTGTTG	60.583	55.0	0.0	0.0	0.0	5.01	0.582771	257.0	0.0	0.0	0.663056	0
8675	8674	153	0	149.2	TGTGCTTCGGATGCAAAGTC	59.871	50.0	0.0	4.92	0.0	3.01	0.29429	345.2	GGATAATGCGTCGGATGTGCTGCAGTTACGGAGGAGAGTG	60.222	55.0	0.0	0.0	0.0	4.57	0.222061	216.0	4.2	6.03	0.351383	0
8678	8677	154	0	87.2	GTAACGTAAAGGTCGAGCGC	60.085	55.0	0.0	0.0	0.0	5.92	0.152586	257.2	CGGATCCCAACGTCACATTGTTAGGTTGGGTACACGCTGC	60.013	55.0	0.0	2.86	0.0	2.82	0.012792	190.0	2.87	0.0	0.09782	0
8685	8684	155	0	297.2	ACCGAATACAGAAGGCGGAG	60.294	55.0	0.0	1.21	0.0	4.63	0.201094	565.2	TCGTCATCTCCATTGTCCGCTTGCCCACTACTGTACAGCG	60.927	55.0	0.0	0.0	0.0	5.54	0.927488	288.0	0.0	0.0	1.221778	0
8714	8713	156	0	573.2	GTGTAGCAACGGGACAACAC	60.153	55.0	0.0	0.0	0.0	3.32	0.152117	774.2	AGGCCCATTTGTCAGAGGAGTCATTATTGTGTCGTCGCGG	60.151	55.0	0.0	0.0	0.0	3.69	0.15107	221.0	0.0	0.0	0.303657	0
8814	8813	157	0	681.2	TGTAACTTTGTTGCCTCCGC	59.799	50.0	0.0	0.0	0.0	5.54	0.132524	788.2	GCGGAGAAACTGTGTCAAGGGTTAGTGTGGAATGGCGACG	59.872	55.0	0.0	0.0	0.0	3.61	0.12755	127.0	8.62	4.6	0.328644	0
8841	8840	158	0	170.2	TCTGAGTTCCCGTCGTCTTG	60.152	55.0	0.0	0.0	0.0	3.02	0.507899	423.21	CTCTCCGTTCGCTTTCATACTAATCAGACTCCGGCTCAGCC	59.548	52.381	0.0	0.0	0.0	2.73	1.452431	274.0	0.0	0.0	1.604548	0
8846	8845	159	0	23.2	GATACGCCTCTCCTAGCCAG	59.867	60.0	0.0	0.0	0.0	4.85	1.012639	236.2	CCTGGTTTCATTCGCCTTCCACACAGGGAGTTGAGAACCC	59.939	55.0	0.0	0.0	0.0	3.46	0.060683	233.0	0.0	0.0	0.193207	0
8864	8863	160	0	786.2	TCGAACAATACACCCGGGTC	60.508	55.0	6.26	23.47	0.0	4.46	0.151796	1085.2	AAGATGTGTGGATCGGTCGGTGTCTGCTACCGACGAAGAC	60.579	55.0	0.0	0.0	0.0	4.79	0.57868	319.0	0.0	0.0	1.086579	0
8897	8896	161	0	773.19	CGAAGGATGCCGCTTTCTG	60.013	57.895	0.0	0.0	0.0	3.02	0.480158	1049.2	GGCCGGCTCTGTGTCTATAGGAAAGGCCGTAACGTCGATC	60.435	60.0	0.0	13.86	0.0	1.31	0.43535	296.0	0.0	0.0	1.44799	0
9004	9003	162	0	1509.2	TCGGTGTACTGTGTAAGCCC	60.152	55.0	0.0	0.0	0.0	5.19	0.085027	1684.2	ATCGGAGGATGGAAAGCAGCCTTTCCGAGCTCAGCATGTG	60.941	55.0	0.0	0.0	0.0	5.25	0.940944	195.0	0.0	0.0	1.09274	0
9012	9011	163	0	1267.2	ATTCGCCTTATTTACGCGGG	59.52	50.0	0.0	0.0	0.0	6.13	0.06577	1444.2	ACACACGGAAATGCGAATGGCGTCGGCATTATGAGGTTCG	60.223	50.0	0.0	3.98	0.0	3.16	0.222526	197.0	10.1	15.8	0.702683	0
9024	9023	164	0	120.2	GCGCTCGGTAAGTACGAAAC	60.085	55.0	0.0	0.0	0.0	2.78	0.059136	306.2	ATCAGTTCGAAGCGTGTTGGTGCGACAAAGAGAGAAACGC	59.592	50.0	0.0	0.0	0.0	3.77	0.407767	206.0	0.0	4.21	0.492794	0
9109	9108	165	0	300.2	AGGAAGAGATGGCTGCAGAG	59.934	55.0	0.0	17.14	0.0	3.35	0.125604	535.2	AACCGGCAACCTTGAACTACTAACGGAGAGAACCACCAGC	59.153	50.0	0.0	0.0	0.0	2.73	0.847382	255.0	0.0	0.0	0.913152	0
9113	9112	166	0	2255.2	CAAAGCTCCGAATGTCCACC	59.941	55.0	0.0	0.0	0.0	4.61	0.840151	2554.2	GACTGAACTATCGTCGCTGGGAAAGAAAGAGCGGCGACTG	58.904	55.0	0.0	0.0	0.0	4.85	1.096422	319.0	0.0	0.0	1.155558	0
9145	9144	167	0	1416.2	GGTGAGTCAAAGTCTGCGTG	59.874	55.0	0.0	0.0	0.0	5.34	1.157805	1688.2	GCTAACGATCGGCACTCTTGTGGAATTCGCTTGGTTGCTC	59.807	55.0	0.0	0.0	0.0	3.02	0.192725	292.0	0.0	0.0	0.318329	0
9165	9164	168	0	530.2	TAATTATTCCGTGCAGCCGG	59.16"	50.0	10.44	10.44	0.0	6.13	0.013113	708.2	CGAAGAAGGAAGCAGCTACGCGTATTGGACAAGCGATGGG	59.46"	55.0	0.0	0.0	0.0	3.51	0.54021	198.0	0.0	0.0	1.380361	0
9194	9193	169	0	1510.19	AAGCGAAGAGTGTCCCGAG	60.158	57.895	0.0	0.0	0.0	4.63	0.597173	1793.22	AGGCTCATCTAGTTCTAACCCACGGGAATTCAGCAGAGTGCG	59.812	50.0	0.0	0.0	0.0	5.28	2.188413	305.0	0.0	0.0	3.346217	0
9469	9468	170	0	639.2	GTTGTATCAAAGTCCGCGGG	60.013	55.0	5.42	24.7	0.0	6.13	2.049161	916.2	CTTCCGTCTCCATTTCGCTCAAGAGAAGCGGCAGTAGAGG	59.455	55.0	0.0	0.0	0.0	5.03	0.544751	297.0	0.0	0.0	0.557864	0
9523	9522	171	0	59.2	GCGCGCGGAAATTCAATATC	59.403	50.0	2.27	30.13	0.0	1.63	0.270776	248.2	ACTCCCGACAGCTGATTGAGAGCCCGAGTACAGTAACAGC	60.223	55.0	14.99	16.77	0.0	3.02	0.223257	209.0	0.0	0.0	0.82043	0
9559	9558	172	0	686.22	GTTCATCCGTCCTTCATCATCG	59.951	50.0	0.0	0.0	0.0	3.84	0.058523	980.2	TTTAGCTCGTTCGGCATTGCCTCGTCTCACCTTTCGCAAG	60.292	50.0	0.0	5.31	0.0	3.56	0.291856	314.0	0.0	0.0	2.341017	0
9672	9671	173	0	316.2	CTATGTTGCACCACCATCCG	59.729	55.0	0.0	0.0	0.0	4.18	0.266213	539.2	CGTTGCAGAGTATCCTTCGCAACGGCACTGAAATAACCGC	59.807	55.0	0.0	0.0	0.0	4.7	0.192725	243.0	0.0	0.0	0.463501	0
9820	9819	174	0	1253.2	GAACGCACACTGGTTATGGG	59.941	55.0	0.0	0.0	0.0	4.0	0.360534	1550.2	CTCCTCTCTCAACCGTCGTCAATTCTTGCTACCGATCGCC	60.292	60.0	0.0	0.0	0.0	4.2	0.292265	317.0	0.0	0.0	0.350788	0
9865	9864	175	0	514.2	GTACAATCGGAAGCGGAACC	59.734	55.0	0.0	0.0	0.0	3.62	0.363912	629.2	ACTCTTCTCGTTCGTCCGTCAAGTTCGAGTCCTCCGCTTC	60.222	55.0	0.0	0.0	0.0	4.79	0.222255	135.0	0.0	0.0	0.488468	0
9872	9871	176	0	447.2	GTCCGTTGCATCGAATCCAC	60.361	55.0	0.0	3.39	0.0	4.02	1.122626	736.2	GCGTTGTAGGGCTGCATAAGCTCTGGCGGGAGGAAGAAC	60.083	55.0	0.0	0.0	0.0	1.73	0.082553	309.0	0.0	0.0	0.443088	0
10054	10053	179	0	75.2	TACTTCCAGACTATGCCGCG	60.364	55.0	0.0	0.0	0.0	6.46	1.750766	301.2	CTCGACAGTGTGCGTAACTCCGTTCATGTTCAGTCGAGCC	59.398	55.0	0.0	9.25	0.0	3.01	0.60248	246.0	0.0	0.0	0.966391	0
10105	10104	180	0	143.21	GGGCCGCAGTCATGTTATTAG	59.877	52.381	0.0	0.0	0.0	1.73	0.126574	435.2	GACATTTCGCCTCTTCGTCGCACTTGTCCGGTTCTTCGAG	60.085	55.0	0.0	0.0	0.0	5.12	0.084603	312.0	0.0	0.0	1.20723	0
10205	10204	181	0	483.21	ACACACATTGGGATTGGTGAG	59.249	47.619	0.0	0.0	0.0	3.51	0.26174	694.21	CTGTTTCTCCGTGTCGTTGAATATGGAGACTCTGCCGCTGG	59.949	52.381	0.0	0.0	0.0	3.02	1.05059	232.0	0.0	0.0	2.801356	0
10395	10394	182	0	595.2	TTGATGTTCGACCACAAGCG	59.873	50.0	0.0	0.0	0.0	4.68	0.059136	882.2	ATCGGTGGGTTCTTCGAGTCGTCGATCTGAAATTCCGCGG	60.223	55.0	0.0	0.0	0.0	3.36	0.223078	307.0	0.0	2.31	0.349652	0
10456	10455	183	0	947.2	CTTTCGCTTCTACGTGCTCC	59.738	55.0	0.0	0.0	0.0	4.7	0.566394	1039.2	AATACCGATCGTGCGAGACCCATGATTGGCGGCCGTTC	60.712	55.0	0.0	4.39	0.0	3.85	0.712355	112.0	0.0	0.0	0.974095	0
10491	10490	184	0	908.2	GTTCGGAAAGCATGGGACTG	59.941	55.0	0.0	0.0	0.0	3.51	0.32535	1152.2	GGATTCGTTTCGCCAGTTCCTAGGAGGCTGTGCAACATGG	60.292	55.0	0.0	0.0	0.0	3.62	0.291924	264.0	0.0	0.0	0.35106	0
10657	10656	185	0	1782.2	TATTCATCTCCGTCCCGTCC	59.434	55.0	0.0	0.0	0.0	4.79	0.128532	2082.2	TCCAATATCGTCCGGAGTGCATGGCGACGCACAAAGAAAC	60.365	55.0	0.0	0.0	0.0	4.4	0.365066	320.0	0.0	3.86	0.93146	0
10683	10682	186	0	74.2	CGAGAATAGCGCATCGTCTG	59.675	55.0	0.0	4.34	0.0	3.51	0.0561	336.2	CAGGAAACAACGGAGAAGCCGCGTTTCGTGCGGATGTC	59.87"	55.0	0.0	0.0	0.0	4.35	0.129521	282.0	0.0	0.0	0.45487	0
10749	10748	187	0	817.2	TGCAATCGTTGTTTCTCCGG	59.871	50.0	0.0	0.0	0.0	5.14	0.202566	1041.2	AAGAAGCCACCGATTCAACGAGCCATCGAGTCTGCTAGTC	59.588	50.0	0.0	0.0	0.0	4.1	0.411515	244.0	7.57	7.2	0.540048	0
10852	10851	189	0	938.2	ATCCGCATCGATCGAATTGC	59.944	50.0	12.47	12.47	0.0	3.56	0.011278	1080.2	TATTCTCGCTGAGGGATCGGTCCACACTCGACTTCCACTC	59.508	55.0	0.0	0.0	0.0	4.18	0.492119	162.0	5.16	1.0	0.548219	0
10856	10855	190	0	1053.2	ATAGCTTCTACGACGGGAGC	59.797	55.0	3.07	3.07	0.0	4.7	0.084603	1329.2	TCGTTCTCCACTGGTAGCAGCGGTTCGTCCTTTCAGTGTG	59.866	55.0	16.47	16.47	0.0	4.24	0.133538	296.0	0.0	0.0	0.336104	0
10905	10904	191	0	564.2	TCGACGACCCGGAAATACTC	60.011	55.0	0.0	0.0	0.0	2.59	0.429697	854.2	GTCAGCGTTCGTTCGTTAGGTGGATTAAACGCCGTTCAAA	60.017	55.0	0.0	0.0	0.0	2.69	0.016566	310.0	0.56	3.51	0.027844	0
10976	10975	192	0	254.2	GAAAGAATCGTCACGGCTCG	60.085	55.0	0.0	0.0	0.0	5.03	2.905647	481.21	CGTCATCGGATTCTCGTGTTAATTGGGCAATAACGGGAGCC	59.885	52.381	0.0	0.0	0.0	3.18	1.114849	248.0	0.0	0.0	1.199452	0
10987	10986	193	0	434.2	TCGAATTTGCGGCATCATCG	60.43	50.0	15.33	15.33	0.0	3.84	0.32535	655.2	TCGCAACTACTTCGCATGTGAGCGAGAGAGGTTCATTCGG	59.667	50.0	0.0	0.0	0.0	3.21	0.333296	241.0	1.73	1.51	0.762992	0

## Sheet: Table S3
Development of microsatellite loci and optimization of a multiplex assay for Latibulus argiolus (Hymenoptera: Ichneumonidae), the specialized parasitoid of social paper wasps
Agata Kostro-Ambroziak1*, Anna Siekiera2, Magdalena Czajkowska3, Jan Pomorski2, Hanna Panagiotopoulou2
1Laboratory of Insect Evolutionary Biology and Ecology, Faculty of Biology, University of Bialystok, K. Ciołkowskiego 1J, 15-245 Białystok, Poland. E-mail: ambro@uwb.edu.pl, tel. +48 (85) 738-84-17, fax +48 (85) 738-84-14. ORCID: 0000-0001-8172-2985, *corresponding author
2Museum and Institute of Zoology Polish Academy of Sciences, Wilcza 64, 00-679 Warsaw, Poland
3Laboratory of Molecular Biology, Faculty of Biology, University of Bialystok, K. Ciołkowskiego 1J, 15-245 Białystok, Poland
Table S3 Microsatellite markers (N = 41) and primers selected for PCR amplification and testing.
Locus name	sequence number	GenBank accession number	msats_id	motif	start bp	end bp	count of tandem repeats	left	left_sequence	left_tm	left_gc content	left_self_end	left_self_any	left_hairpin	left_end_stability	left_penalty	right	right_sequence	right_tm	right_gc content	right_self_end	right_self_any	right_hairpin	right_end_stability	right_penalty	pair_product_size	allele range	pair_compl_end	pair_compl_any	pair_penalty	duplicate
LA1	8561	MN531308	152	AGC	217	253	12	151.2	CCCGGAGCAAGTATCTCCTC	60.08	60.0	0.0	34060	0.0	25993	0.080284	388.2	TTATTACAGGCGAGGGTGGC	60.583	55.0	0.0	0.0	0.0	43105	0.582771	257	medium	0.0	0.0	0.663056	0
LA2	3834	MN531309	72	ACG	1145	1202	19	1051.21	CGTTGTGGATCGTGTTCTACC	59.749	52.381	0.0	0.0	0.0	43160	1.25093	1327.2	AATTCTTGCTACCGATCGCC	59.163	50.0	0.0	0.0	0.0	19845	0.836897	296	long	0.0	0.0	2.087827	0
LA3	259	MN531310	5	ACG	200	236	12	175.2	CCTTCATTAAGTGTCGCCCG	59.733	55.0	0.0	0.0	0.0	41426	0.267061	455.2	AATTGCCGATACGCATGCTC	60.152	50.0	0.0	0.0	0.0	46113	0.152451	300	long	0.0	0.0	0.419512	0
LA4	10054	MN531311	179	AGC	118	154	12	75.2	TACTTCCAGACTATGCCGCG	60.364	55.0	0.0	0.0	0.0	16954	0.363912	301.2	CTCGACAGTGTGCGTAACTC	59.398	55.0	0.0	45901	0.0	43103	0.60248	246	medium	0.0	0.0	0.966391	0
LA5	5689	MN531312	103	AGG	591	630	13	516.19	AAAGCTCCGGAGAATGGGC	60.838	57.895	43235	31.73	0.0	13271	1.838	782.2	GCGGTGTAGTTGTTCTGCTC	59.944	55.0	0.0	0.0	0.0	46113	0.055651	286	long	0.0	0.0	1.893651	0
LA6	9672	MN531313	173	ACT	468	516	16	316.2	CTATGTTGCACCACCATCCG	59.729	55.0	0.0	0.0	0.0	43191	0.270776	539.2	CGTTGCAGAGTATCCTTCGC	59.807	55.0	0.0	0.0	0.0	43285	0.192725	243	medium	0.0	0.0	0.463501	0
LA7	5009	MN531314	91	ACG	680	725	15	574.2	TTTGATTCGCTCGTTGGGTG	59.871	50.0	0.0	0.0	0.0	22372	0.128532	837.2	CGACGTAGCACAACCCTTTC	59.945	55.0	0.0	0.0	0.0	22678	0.055055	283	long	0.0	0.0	0.183587	0
LA8	1300	MN531315	29	ACC	375	450	25	342.2	TCAATCGCGCGTACAAGAAC	60.016	50.0	0.0	22828	0.0	43103	0.015639	484.19	GCGGTGACTGTTCTTCCAC	59.499	57.895	0.0	0.0	0.0	43135	1.501456	161	short	0.0	0.0	1.517095	0
LA9	1897	MN531316	41	ACG	934	973	13	855.2	CTCGTTCGATACACATGCGG	59.879	55.0	0.0	0.0	0.0	25324	0.121031	1095.2	TATACACAAACTGCGCACCG	59.665	50.0	0.0	0.0	0.0	34425	0.33524	260	medium	0.0	0.0	0.456271	0
LA10	2445	MN531317	51	AAT	1090	1129	13	946.2	TAGGGATTGCCTGCGGAATC	60.656	55.0	15462	15462	0.0	19025	0.655959	1246.2	TCATTATTGTGTCGTCGCGG	59.459	50.0	0.0	34759	0.0	16954	0.540662	320	long	0.0	0.0	1.196621	0
LA11	3383	MN531318	66	AAC	958	994	12	829.2	CGTTCTGTCGAAGCATTCCC	60.014	55.0	0.0	0.0	0.0	35490	0.013752	1117.2	CACGGGAATTCAGCAGAGTG	59.661	55.0	0.0	0.67	0.0	18688	0.339172	308	long	0.0	0.0	0.352924	0
LA12	1337	MN531319	31	ATC	537	573	12	436.2	TGTGGATTGATGTGCTGTGG	59.22	50.0	0.0	0.0	0.0	42826	0.77993	724.2	GCGTGTAATTGAGGTCCGTG	60.014	55.0	0.0	0.0	0.0	34425	0.014175	308	long	0.0	0.0	0.794105	0
LA13	3995	MN531320	76	AAG	908	947	13	857.2	CTCCTGTCGATCGATGGGAC	60.434	60.0	21125	25.44	0.0	16893	0.433754	1066.2	CGTTCATGTTCAGTCGAGCC	60.015	55.0	0.0	0.0	0.0	43285	0.014805	229	medium	0.0	0.0	0.448559	0
LA14	10205	MN531321	181	ACT	628	679	17	483.21	ACACACATTGGGATTGGTGAG	59.249	47.619	0.0	0.0	0.0	18688	1.750766	694.21	CTGTTTCTCCGTGTCGTTGAG	59.949	52.381	0.0	0.0	0.0	43134	1.05059	232	medium	0.0	0.0	2.801356	0
LA15	6541	MN531322	113	AGC	87	129	14	29.2	TACTACGAACGAGGTGAGGC	59.658	55.0	0.0	0.0	0.0	43285	0.342495	221.2	AGGAAGGAACGAGAGAAGGC	59.863	55.0	0.0	0.0	0.0	12875	0.13662	212	medium	0.0	0.0	0.479114	0
LA16	7270	MN531323	133	CCG	700	736	12	564.2	AATTGTTATCGGCCTGGCAC	59.652	50.0	16954	19.15	0.0	43105	0.3479	780.2	CGAAGGCTTTGTACTACCGC	59.737	55.0	0.0	20486	0.0	24959	0.263407	236	medium	0.0	0.0	0.611307	0
LA17	2698	MN531324	55	ACG	780	819	13	624.2	AGTGTATACGAGTCGGCTGG	59.727	55.0	0.0	31168	0.0	31138	0.273093	826.2	TGTCTGCTACCGACGAAGAC	60.222	55.0	21245	21245	0.0	43103	0.222476	222	medium	0.0	0.0	0.495569	0
LA18	9165	MN531325	168	AAC	646	682	12	530.2	TAATTATTCCGTGCAGCCGG	59.16	50.0	16346	16346	0.0	41426	0.840151	708.2	CGAAGAAGGAAGCAGCTACG	59.46	55.0	0.0	0.0	0.0	18688	0.54021	198	medium	0.0	0.0	1.380361	0
LA19	9523	MN531326	171	AAG	181	223	14	59.2	GCGCGCGGAAATTCAATATC	59.403	50.0	46419	30.13	0.0	23012	0.597173	248.2	ACTCCCGACAGCTGATTGAG	60.223	55.0	14.99	16.77	0.0	43134	0.223257	209	medium	0.0	0.0	0.82043	0
LA20	1047	MN531327	24	AAG	443	479	12	401.2	CGTTTGTTTCAATGCGAGCG	60.018	50.0	0.0	0.0	0.0	43164	0.018391	615.2	CATCTTTGTCGACGCGTCTC	60.085	55.0	15.87	22.43	0.0	13210	0.085208	234	medium	0.0	0.0	0.103599	0
LA21	9024	MN531328	164	ACG	159	195	12	120.2	GCGCTCGGTAAGTACGAAAC	60.085	55.0	0.0	0.0	0.0	28522	0.085027	306.2	ATCAGTTCGAAGCGTGTTGG	59.592	50.0	0.0	0.0	0.0	28185	0.407767	206	medium	0.0	44287	0.492794	0
LA22	2332	MN531329	49	ACG	762	795	11	718.2	GGGAGGTTAGAGGTCGTTCC	59.936	60.0	0.0	0.0	0.0	22706	0.063519	808.2	TTAGGTTGGGTACACGCTGC	61.076	55.0	0.0	0.0	0.0	45778	1.076189	110	short	0.0	0.0	1.139708	0
LA23	4012	MN531330	78	AAG	233	266	11	174.2	CCCTTCGTCCGGATCTACAG	60.081	60.0	0.0	0.0	0.0	27061	0.081204	279.2	ATATGGAGACTCTGCCGCTG	60.08	55.0	0.0	0.0	0.0	43221	0.080085	125	short	0.0	0.0	0.161289	0
LA24	7991	MN531331	141	AAG	406	436	10	340.2	ATCTTTATCTCGGGAGGCCG	59.792	55.0	0.0	0.0	0.0	41426	0.208315	450.2	TTAATGGGCAGAAGACGGAG	58.066	50.0	0.0	0.0	0.0	23102	1.934267	130	short	0.0	0.0	2.142582	0
LA25	29	MN531332	0	AGG	795	825	10	761.2	TACAGGCTGCCTTGTCACTC	60.438	55.0	0.0	43328	0.0	18688	0.43844	889.2	TTCTCGGCTGACTCGATAGC	60.082	55.0	0.0	0.0	0.0	35462	0.081851	148	short	0.0	0.0	0.520291	0
LA26	6884	MN531333	119	AAG	71	113	14	47.2	GTTCCACGGCGAAAGAAGAG	59.944	55.0	0.0	32721	0.0	31079	0.055651	148.2	AGATATAACGGCGGGTCAGG	59.793	55.0	0.0	16893	0.0	31472	0.207303	121	short	0.0	16254	0.262954	0
LA27	642	MN531334	14	AGC			12	1802.2	AATCCCGAGTAGTCCATCGC	60.081	55.0	0.0	0.0	0.0	21276	0.080549	1905.19	TACCGGACGATGGCCTTTC	60.232	57.895	0.0	43258	0.0	22678	1.232426	122	short	0.0	0.0	1.312975	0
LA28	9865	MN531335	175	AGG	552	597	15	514.2	GTACAATCGGAAGCGGAACC	59.734	55.0	0.0	0.0	0.0	22706	0.266213	629.2	ACTCTTCTCGTTCGTCCGTC	60.222	55.0	0.0	0.0	0.0	28946	0.222255	135	short	0.0	0.0	0.488468	0
LA29	758	MN531336	16	AAG	296	338	14	264.2	GCAGGGCGTCTTTCTCAATC	60.012	55.0	0.0	0.0	0.0	24504	0.012255	385.2	TCTTTGGGTACGAGACGGAG	59.582	55.0	0.0	0.0	0.0	23102	0.417998	141	short	0.0	0.96	0.430253	0
LA30	8305	MN531337	150	ACG	917	953	12	826.2	CGGAAGTTCAAAGGTACCGC	59.943	55.0	0.0	0.0	0.0	24959	0.05655	966.2	CTTCCGACAATGCGCTGTAC	60.359	55.0	0.0	0.0	0.0	43345	0.359437	160	short	30103	27426	0.415987	0
LA31	539	MN531338	12	ACG			16	452.2	TCGAGGCATGGACGATATGG	60.152	55.0	0.0	0.0	0.0	27061	0.151857	623.2	CTTCTTCCATGCTCAACCGC	60.292	55.0	0.0	0.0	0.0	24959	0.292403	191	short	24412	16681	0.444259	0
LA32	6460	MN531339	111	AAG	663	699	12	628.2	GATCGGAGCAACAACATCGG	60.083	55.0	0.0	0.0	0.0	43191	0.083183	851.2	TTCGTACAGTGAATTGCGGC	59.944	50.0	0.0	0.0	0.0	19511	0.0564	243	medium	0.0	0.0	0.139583	0
LA33	10491	MN531340	184	AAG	1084	1138	18	908.2	GTTCGGAAAGCATGGGACTG	59.941	55.0	0.0	0.0	0.0	18688	0.059136	1152.2	GGATTCGTTTCGCCAGTTCC	60.292	55.0	0.0	0.0	0.0	22706	0.291924	264	medium	0.0	0.0	0.35106	0
LA34	9872	MN531341	176	AGC	662	698	12	447.2	GTCCGTTGCATCGAATCCAC	60.361	55.0	0.0	14305	0.0	43135	0.360534	736.2	GCGTTGTAGGGCTGCATAAG	60.083	55.0	0.0	0.0	0.0	26665	0.082553	309	long	0.0	0.0	0.443088	0
LA35	7322	MN531342	134	ACG	392	434	14	313.2	TGAATTTGATCGGCTTGCCC	59.938	50.0	0.0	45717	0.0	13271	0.062093	606.2	TCCGAGGGTTCTGTTGTGAG	60.08	55.0	0.0	0.0	0.0	18688	0.079952	313	long	0.0	0.0	0.142045	0
LA36	6127	MN531343	107	AGC	1005	1041	12	799.2	TCCCGTAGAGTCGAACGATC	59.449	55.0	0.0	15.17	0.0	25263	0.550739	1093.2	CTACTACCAGCATCCCGGTC	60.081	60.0	0.0	0.0	0.0	28946	0.080549	314	long	0.0	0.0	0.631288	0
LA37	9820	MN531344	174	ACG	1461	1506	15	1253.2	GAACGCACACTGGTTATGGG	59.941	55.0	0.0	0.0	0.0	4.0	0.058523	1550.2	CTCCTCTCTCAACCGTCGTC	60.292	60.0	0.0	0.0	0.0	43135	0.292265	317	long	0.0	0.0	0.350788	0
LA38	1699	MN531345	40	AAT	260	296	12	158.2	TATACAGTGCCGGAGTAGCC	59.434	55.0	0.0	0.02	0.0	34029	0.566394	457.2	TCTGTGAGAGGTCGTTGAGC	60.152	55.0	0.0	0.0	0.0	46113	0.152037	319	long	0.0	0.0	0.718431	0
LA39	920	MN531346	18	ACT	35	80	15	44348	CGAAACACTGGCAGTAGTAGC	59.748	52.381	34820	28369	0.0	21245	1.251971	306.2	ACCGGCACTGTGGAGTTAAC	61.007	55.0	0.0	0.0	0.0	43102	1.007025	320	long	0.0	0.0	2.258996	0
LA40	4976	MN531347	90	ACG	445	502	19	215.2	GAAGGACAACAAAGGCGGAC	60.152	55.0	0.0	0.0	0.0	28946	0.152314	514.2	AGCGAGAGAGGTTCATTCGG	60.294	55.0	0.0	29587	0.0	43163	0.293865	319	long	0.0	0.0	0.446179	0
LA41	8060	MN531348	144	AGC	293	329	12	154.2	AAGTATTCGGGCGTTTCGTG	59.664	50.0	0.0	0.0	0.0	12875	0.335565	360.21	AGCGTCAAATTAGGAGCGAAC	59.745	47.619	0.0	43314	0.0	34759	1.254594	227	medium	0.0	0.0	1.590159	0
			self_end	self complementary at the 3' end xxx
			hairpin	hairpin structure formation
			pair_compl_any	The calculated value for the tendency of a primer pair to bind to each other (interfering with target sequence binding)
			right_end_stability	delta G of disruption of the five 3' bases of the primer
			pair_compl_end	The calculated value for the tendency of the 3'-ENDs of a primer pair to bind to each other
				loci with alleles shorter than 150 bp
				loci with alleles between 150-300 bp
				loci with alleles longer than 300 bp

## Sheet: Table S4
Development of microsatellite loci and optimization of a multiplex assay for Latibulus argiolus (Hymenoptera: Ichneumonidae), the specialized parasitoid of social paper wasps
Agata Kostro-Ambroziak1*, Anna Siekiera2, Magdalena Czajkowska3, Jan Pomorski2, Hanna Panagiotopoulou2
1*Agata Kostro-AmbroziakLaboratory of Insect Evolutionary Biology and Ecology, Faculty of Biology, University of Bialystok, K. Ciołkowskiego 1J, 15-245 Białystok, Poland. E-mail: ambro@uwb.edu.pl, tel. +48 (85) 738-84-17, fax +48 (85) 738-84-14. ORCID: 0000-0001-8172-2985, *corresponding author
2Museum and Institute of Zoology Polish Academy of Sciences, Wilcza 64, 00-679 Warsaw, Poland
3Laboratory of Molecular Biology, Faculty of Biology, University of Bialystok, K. Ciołkowskiego 1J, 15-245 Białystok, Poland
Table S4 Results of amplification of 41 microsatellite loci in 16 diploid Latibulus argiolus females.
Locus	GenBank accession number	Motif	Repeat	Ta	NA	Range bp min	Range bp max	Theoretical NA	Amplification	Allele scoring
LA1	MN531308	AGC	12	57°C	9	247	277	11	good	both peaks +A/-A present
LA2	MN531309	ACG	19	60°C	10	280	316	13	good	single peaks
LA3	MN531310	ACG	12	60°C	7	311	347	13	problematic	single peaks
LA4	MN531311	AGC	12	60°C	6	250	265	6	good	single peaks
LA5	MN531312	AGG	13	60°C	9	279	312	12	problematic	single peaks
LA6	MN531313	ACT	16	60°C	13	228	294	23	problematic	single peaks
LA7	MN531314	ACG	15	60°C	10	278	320	15	good	both peaks +A/-A present
LA8	MN531315	ACG	25	60°C	11	113	161	17	good	single peaks
LA9	MN531316	ACG	13	60°C	6	222	273	18	good	both peaks +A/-A present
LA10	MN531317	AAT	13	60°C	10	325	352	10	good	both peaks +A/-A present
LA11	MN531318	AAC	12	60°C	18	305	374	24	good	good
LA12	MN531319	ATC	12	60°C	6	302	326	9	good	single peaks
LA13	MN531320	AAG	13	60°C	7	225	246	8	good	both peaks +A/-A present
LA14	MN531321	ACT	17	57°C	10	216	258	15	good	both peaks +A/-A present
LA15	MN531322	AGC	14	60°C	9	229	253	9	good	single peaks
LA16	MN531323	CCG	12	57°C	5	237	252	6	good	afterpeaks present
LA17	MN531324	ACG	13	60°C	7	221	245	9	good	stuttering possible
LA18	MN531325	AAC	12	60°C	8	197	221	9	good	afterpeaks present
LA19	MN531326	AAG	14	60°C	15	200	284	29	good	single peaks
LA20	MN531327	AAG	12	60°C	9	219	252	12	good	stuttering possible
LA21	MN531328	ACG	12	60°C	9	190	238	17	good	single peaks
LA22	MN531329	ACG	11	60°C	10	118	157	14	problematic	single peaks
LA23	MN531330	AAG	11	60°C	7	134	152	7	good	single peaks
LA24	MN531331	AAG	10	60°C	7	134	167	12	good	single peaks
LA25	MN531332	AGG	10	60°C	4	155	167	5	good	afterpeaks present
LA26	MN531333	AAG	14	60°C	8	118	142	9	good	single peaks
LA27	MN531334	AGC	12	60°C	10	122	152	11	good	stuttering possible
LA28	MN531335	AGG	15	60°C	9	130	175	16	good	single peaks
LA29	MN531336	AAG	14	60°C	9	143	176	12	good	single peaks
LA30	MN531337	ACG	12	60°C	9	164	212	17	good	single peaks
LA31	MN531338	ACG	16	60°C	8	183	207	9	good	single peaks
LA32	MN531339	AAG	12	60°C	6	246	261	6	good	single peaks
LA33	MN531340	AAG	18	60°C	12	254	290	13	good	single peaks
LA34	MN531341	AGC	12	60°C	5	309	321	5	good	single peaks
LA35	MN531342	ACG	14	60°C	7	317	338	8	good	single peaks
LA36	MN531343	AGC	12	60°C	5	313	331	7	good	stuttering possible
LA37	MN531344	ACG	15	60°C	11	313	346	12	problematic	problematic
LA38	MN531345	AAT	12	57°C	6	318	345	10	good	both peaks +A/-A present
LA39	MN531346	ACT	15	60°C	7	309	336	10	good	single peaks
LA40	MN531347	ACG	19	60°C	13	294	360	23	good	stuttering possible
LA41	MN531348	AGC	12	57°C	na	na	na	na	amplification failure	na
NA		number of alleles
Ta		anealing temperature
Theoretical NA		theoretical number of alleles calculated as the possible allele number present for the observed allele range at given locus
na		data not available

## Sheet: Table S5
Development of microsatellite loci and optimization of a multiplex assay for Latibulus argiolus (Hymenoptera: Ichneumonidae), the specialized parasitoid of social paper wasps
Agata Kostro-Ambroziak1*, Anna Siekiera2, Magdalena Czajkowska3, Jan Pomorski2, Hanna Panagiotopoulou2
1*Agata Kostro-AmbroziakLaboratory of Insect Evolutionary Biology and Ecology, Faculty of Biology, University of Bialystok, K. Ciołkowskiego 1J, 15-245 Białystok, Poland. E-mail: ambro@uwb.edu.pl, tel. +48 (85) 738-84-17, fax +48 (85) 738-84-14. ORCID: 0000-0001-8172-2985, *corresponding author
2Museum and Institute of Zoology Polish Academy of Sciences, Wilcza 64, 00-679 Warsaw, Poland
3Laboratory of Molecular Biology, Faculty of Biology, University of Bialystok, K. Ciołkowskiego 1J, 15-245 Białystok, Poland
Table S5 Results of BLASTN analysis of the 41 tested microsatellite loci against GenBank sequence database.
BLASTN for LA2
Description	Max Score	Total Score	Query Cover	E value	Per. ident	GenBank accession number
Latibulus argiolus microsatellite LA2 sequence	2924	2924	1	0	100	MN531309.1
PREDICTED: Cephus cinctus serine/threonine-protein kinase 10 (LOC107264376), transcript variant X4, mRNA	128	128	0.05	9e-25	94.05	XM_015732579.2
PREDICTED: Cephus cinctus serine/threonine-protein kinase 10 (LOC107264376), transcript variant X3, mRNA	128	128	0.05	9e-25	94.05	XM_025081327.1
PREDICTED: Cephus cinctus serine/threonine-protein kinase 10 (LOC107264376), transcript variant X2, mRNA	128	128	0.05	9e-25	94.05	XM_025081326.1
PREDICTED: Cephus cinctus serine/threonine-protein kinase 10 (LOC107264376), transcript variant X1, mRNA	128	128	0.05	9e-25	94.05	XM_015732576.2
PREDICTED: Diachasma alloeum serine/threonine-protein kinase meng-po (LOC107037047), transcript variant X2, mRNA	128	128	0.05	9e-25	95.12	XM_015255376.1
PREDICTED: Bombus vosnesenskii uncharacterized LOC117234470 (LOC117234470), transcript variant X2, mRNA	102	102	0.05	6e-17	88.64	XM_033495712.1
PREDICTED: Bombus vosnesenskii uncharacterized LOC117234470 (LOC117234470), transcript variant X1, mRNA	102	102	0.05	6e-17	88.64	XM_033495711.1
PREDICTED: Bombus bifarius uncharacterized LOC117209387 (LOC117209387), transcript variant X3, misc_RNA	102	102	0.05	6e-17	88.64	XR_004487913.1
PREDICTED: Bombus bifarius uncharacterized LOC117209387 (LOC117209387), transcript variant X2, mRNA	102	102	0.05	6e-17	88.64	XM_033451381.1
PREDICTED: Bombus bifarius uncharacterized LOC117209387 (LOC117209387), transcript variant X1, misc_RNA	102	102	0.05	6e-17	88.64	XR_004487912.1
PREDICTED: Bombus impatiens uncharacterized LOC100744321 (LOC100744321), transcript variant X2, mRNA	102	102	0.05	6e-17	88.64	XM_012384137.3
PREDICTED: Bombus impatiens uncharacterized LOC100744321 (LOC100744321), transcript variant X1, misc_RNA	102	102	0.05	6e-17	88.64	XR_001102185.3
PREDICTED: Apis dorsata serine/threonine-protein kinase KIN4 (LOC102675866), mRNA	102	102	0.05	6e-17	86.14	XM_031509831.1
PREDICTED: Megachile rotundata serine/threonine-protein kinase Nek3 (LOC100883271), transcript variant X2, mRNA	102	102	0.05	6e-17	87.91	XM_003699703.2
PREDICTED: Apis florea fatty acyl-CoA synthetase and RNA processing-associated kinase 1 (LOC105736600), transcript variant X2, mRNA	99	99	0.05	7e-16	87.64	XM_031919125.1
PREDICTED: Apis florea fatty acyl-CoA synthetase and RNA processing-associated kinase 1 (LOC105736600), transcript variant X1, mRNA	99	99	0.05	7e-16	87.64	XM_012491880.2
PREDICTED: Apis cerana uncharacterized LOC107993050 (LOC107993050), transcript variant X2, misc_RNA	99	99	0.05	7e-16	87.64	XR_001765038.2
PREDICTED: Apis cerana uncharacterized LOC107993050 (LOC107993050), transcript variant X1, mRNA	99	99	0.05	7e-16	87.64	XM_017049243.2
PREDICTED: Apis mellifera uncharacterized LOC102656656 (LOC102656656), transcript variant X2, mRNA	99	99	0.05	7e-16	87.64	XM_006559223.3
PREDICTED: Apis mellifera uncharacterized LOC102656656 (LOC102656656), transcript variant X1, misc_RNA	99	99	0.05	7e-16	87.64	XR_408252.3
PREDICTED: Nomia melanderi serine/threonine-protein kinase par-1 (LOC116426353), transcript variant X2, mRNA	97.1	97.1	0.05	3e-15	86.81	XM_031975185.1
PREDICTED: Nomia melanderi serine/threonine-protein kinase par-1 (LOC116426353), transcript variant X1, mRNA	97.1	97.1	0.05	3e-15	86.81	XM_031975184.1
PREDICTED: Polistes dominula uncharacterized LOC107067202 (LOC107067202), transcript variant X2, mRNA	91.6	91.6	0.04	1e-13	90.28	XM_015322497.1
PREDICTED: Polistes dominula uncharacterized LOC107067202 (LOC107067202), transcript variant X1, misc_RNA	89.8	89.8	0.04	4e-13	90.14	XR_001475833.1
PREDICTED: Eufriesea mexicana mitogen-activated protein kinase kinase kinase 10 (LOC108550728), transcript variant X2, mRNA	86.1	86.1	0.04	6e-12	89.04	XM_017904558.1
PREDICTED: Eufriesea mexicana mitogen-activated protein kinase kinase kinase 10 (LOC108550728), transcript variant X1, mRNA	86.1	86.1	0.04	6e-12	89.04	XM_017904557.1
PREDICTED: Osmia lignaria sperm motility kinase (LOC117606906), transcript variant X3, misc_RNA	73.1	73.1	0.03	4e-08	93.88	XR_004582092.1
PREDICTED: Osmia lignaria sperm motility kinase (LOC117606906), transcript variant X2, mRNA	73.1	73.1	0.03	4e-08	93.88	XM_034329937.1
PREDICTED: Osmia lignaria sperm motility kinase (LOC117606906), transcript variant X1, misc_RNA	73.1	73.1	0.03	4e-08	93.88	XR_004582091.1
PREDICTED: Osmia bicornis bicornis sperm motility kinase (LOC114876848), transcript variant X4, mRNA	73.1	73.1	0.03	4e-08	93.88	XM_029188722.1
PREDICTED: Osmia bicornis bicornis sperm motility kinase (LOC114876848), transcript variant X2, mRNA	73.1	73.1	0.03	4e-08	93.88	XM_029188720.1
PREDICTED: Osmia bicornis bicornis sperm motility kinase (LOC114876848), transcript variant X1, mRNA	73.1	73.1	0.03	4e-08	93.88	XM_029188718.1
PREDICTED: Ceratina calcarata hormonally up-regulated neu tumor-associated kinase homolog A (LOC108626236), transcript variant X5, mRNA	69.4	69.4	0.02	6e-07	100	XM_026814467.1
PREDICTED: Ceratina calcarata hormonally up-regulated neu tumor-associated kinase homolog A (LOC108626236), transcript variant X4, mRNA	69.4	69.4	0.02	6e-07	100	XM_026814466.1
PREDICTED: Ceratina calcarata hormonally up-regulated neu tumor-associated kinase homolog A (LOC108626236), transcript variant X3, mRNA	69.4	69.4	0.02	6e-07	100	XM_026814465.1
PREDICTED: Ceratina calcarata hormonally up-regulated neu tumor-associated kinase homolog A (LOC108626236), transcript variant X2, mRNA	69.4	69.4	0.02	6e-07	100	XM_026814464.1
PREDICTED: Ceratina calcarata hormonally up-regulated neu tumor-associated kinase homolog A (LOC108626236), transcript variant X1, mRNA	69.4	69.4	0.02	6e-07	100	XM_018026813.2
BLASTN for LA6
Description	Max Score	Total Score	Query Cover	E value	Per. ident	GenBank accession number
Latibulus argiolus microsatellite LA6 sequence	4697	4697	1	0	100	MN531313.1
PREDICTED: Ceratina calcarata histone-lysine N-methyltransferase SETMAR-like (LOC113464034), mRNA	749	749	0.38	0	80.84	XM_026811670.1
PREDICTED: Eufriesea mexicana histone-lysine N-methyltransferase SETMAR-like (LOC108554740), mRNA	638	638	0.27	5e-178	83.08	XM_017910111.1
PREDICTED: Dinoponera quadriceps uncharacterized LOC106741350 (LOC106741350), partial mRNA	486	486	0.26	2e-132	79.89	XM_014613287.1
PREDICTED: Polistes dominula histone-lysine N-methyltransferase SETMAR-like (LOC107073511), mRNA	455	455	0.19	6e-123	82.86	XM_015334200.1
Lateolabrax maculatus linkage group 9 sequence	56.5	56.5	0.01	0.007	100	CP032606.1
Plasmodium sp. gorilla clade G2 genome assembly, chromosome: 8	54.7	54.7	0.01	0.025	100	LT969417.1
Geotrypetes seraphini genome assembly, chromosome: 19	52.8	52.8	0.01	0.091	100	LR699164.1
BLASTN for LA7
Description	Max Score	Total Score	Query Cover	E value	Per. ident	GenBank accession number
Latibulus argiolus microsatellite LA7 sequence	1777	1777	1	0	100	MN531314.1
Monoraphidium neglectum hypothetical protein mRNA	56.5	56.5	0.04	0.003	92.5	XM_014047615.1
BLASTN for LA14
Description	Max Score	Total Score	Query Cover	E value	Per. ident	GenBank accession number
Latibulus argiolus microsatellite LA14 sequence	3197	3197	1	0	100	MN531321.1
PREDICTED: Ooceraea biroi uncharacterized LOC105281741 (LOC105281741), mRNA	309	309	0.16	3e-79	86.51	XM_026968041.1
PREDICTED: Polistes canadensis uncharacterized LOC106787760 (LOC106787760), transcript variant X2, mRNA	302	302	0.16	6e-77	85.81	XM_014750410.1
PREDICTED: Polistes canadensis uncharacterized LOC106787760 (LOC106787760), transcript variant X1, mRNA	302	302	0.16	6e-77	85.81	XM_014750401.1
PREDICTED: Linepithema humile uncharacterized LOC105672426 (LOC105672426), mRNA	300	300	0.16	2e-76	85.71	XM_012367341.1
PREDICTED: Solenopsis invicta uncharacterized LOC105206664 (LOC105206664), mRNA	294	294	0.16	9e-75	85.44	XM_026131541.1
PREDICTED: Temnothorax curvispinosus uncharacterized LOC112465389 (LOC112465389), mRNA	294	294	0.16	9e-75	85.44	XM_025032922.1
PREDICTED: Osmia lignaria uncharacterized LOC117603812 (LOC117603812), mRNA	291	291	0.15	1e-73	86.05	XM_034323314.1
PREDICTED: Apis cerana uncharacterized LOC108002283 (LOC108002283), transcript variant X3, mRNA	261	261	0.14	9e-65	85.02	XM_028668983.1
PREDICTED: Apis cerana uncharacterized LOC108002283 (LOC108002283), transcript variant X2, mRNA	261	261	0.14	9e-65	85.02	XM_017063874.2
PREDICTED: Apis cerana uncharacterized LOC108002283 (LOC108002283), transcript variant X1, mRNA	261	261	0.14	9e-65	85.02	XM_028668982.1
PREDICTED: Bombus terrestris uncharacterized LOC100645893 (LOC100645893), transcript variant X3, mRNA	257	257	0.15	1e-63	84.23	XM_020867023.1
PREDICTED: Bombus terrestris uncharacterized LOC100645893 (LOC100645893), transcript variant X2, mRNA	257	257	0.15	1e-63	84.23	XM_020867022.1
PREDICTED: Bombus terrestris uncharacterized LOC100645893 (LOC100645893), transcript variant X1, mRNA	257	257	0.15	1e-63	84.23	XM_012316834.2
PREDICTED: Bombus vosnesenskii uncharacterized LOC117230853 (LOC117230853), transcript variant X2, mRNA	252	252	0.14	6e-62	84.43	XM_033488731.1
PREDICTED: Bombus vosnesenskii uncharacterized LOC117230853 (LOC117230853), transcript variant X1, mRNA	252	252	0.14	6e-62	84.43	XM_033488730.1
PREDICTED: Bombus bifarius uncharacterized LOC117209854 (LOC117209854), transcript variant X2, mRNA	252	252	0.14	6e-62	84.43	XM_033452298.1
PREDICTED: Bombus bifarius uncharacterized LOC117209854 (LOC117209854), transcript variant X1, mRNA	252	252	0.14	6e-62	84.43	XM_033452297.1
PREDICTED: Bombus vancouverensis nearcticus uncharacterized LOC117166289 (LOC117166289), transcript variant X2, mRNA	252	252	0.14	6e-62	84.43	XM_033350141.1
PREDICTED: Bombus vancouverensis nearcticus uncharacterized LOC117166289 (LOC117166289), transcript variant X1, mRNA	252	252	0.14	6e-62	84.43	XM_033350140.1
PREDICTED: Bombus impatiens uncharacterized LOC100741944 (LOC100741944), transcript variant X2, mRNA	252	252	0.14	6e-62	84.43	XM_024368473.2
PREDICTED: Bombus impatiens uncharacterized LOC100741944 (LOC100741944), transcript variant X1, mRNA	252	252	0.14	6e-62	84.43	XM_012387076.3
PREDICTED: Polistes dominula uncharacterized LOC107067889 (LOC107067889), transcript variant X2, mRNA	235	469	0.16	6e-57	91.06	XM_015323807.1
PREDICTED: Polistes dominula uncharacterized LOC107067889 (LOC107067889), transcript variant X1, mRNA	235	469	0.16	6e-57	91.06	XM_015323806.1
PREDICTED: Nylanderia fulva uncharacterized LOC114941469 (LOC114941469), transcript variant X3, mRNA	206	206	0.08	4e-48	91.03	XM_029316471.1
PREDICTED: Nylanderia fulva uncharacterized LOC114941469 (LOC114941469), transcript variant X2, mRNA	206	206	0.08	4e-48	91.03	XM_029316470.1
PREDICTED: Nylanderia fulva uncharacterized LOC114941469 (LOC114941469), transcript variant X1, mRNA	206	206	0.08	4e-48	91.03	XM_029316469.1
PREDICTED: Formica exsecta uncharacterized LOC115245356 (LOC115245356), mRNA	167	167	0.06	2e-36	95.24	XM_029823644.1
BLASTN for LA20
Description	Max Score	Total Score	Query Cover	E value	Per. ident	GenBank accession number
Latibulus argiolus microsatellite LA20 sequence	3825	3825	1	0	100	MN531327.1
PREDICTED: Diachasma alloeum probable citrate synthase 2, mitochondrial (LOC107039886), mRNA	606	606	0.45	1e-168	78.46	XM_015259752.1
PREDICTED: Trachymyrmex zeteki probable citrate synthase 2, mitochondrial (LOC108722125), mRNA	601	601	0.44	6e-167	78.47	XM_018447067.1
PREDICTED: Belonocnema treatae probable citrate synthase 2, mitochondrial (LOC117175841), mRNA	527	527	0.44	1e-144	77.21	XM_033365619.1
PREDICTED: Drosophila subobscura probable citrate synthase, mitochondrial (LOC117903858), mRNA	274	274	0.43	1e-68	72.44	XM_034816341.1
PREDICTED: Drosophila guanche probable citrate synthase, mitochondrial (LOC117581016), mRNA	252	252	0.43	7e-62	72	XM_034267841.1
PREDICTED: Leptinotarsa decemlineata probable citrate synthase 2, mitochondrial (LOC111504030), mRNA	244	244	0.3	1e-59	73.87	XM_023158504.1
Leptinotarsa decemlineata citrate synthase (CS) mRNA, complete cds	244	244	0.3	1e-59	73.87	KX147674.1
PREDICTED: Nasonia vitripennis probable citrate synthase 2, mitochondrial (LOC100120485), transcript variant X2, mRNA	86.1	86.1	0.05	7e-12	79.83	XM_032598742.1
PREDICTED: Nasonia vitripennis probable citrate synthase 2, mitochondrial (LOC100120485), transcript variant X1, mRNA	86.1	86.1	0.05	7e-12	79.83	XM_031929183.2
BLASTN for LA27
Description	Max Score	Total Score	Query Cover	E value	Per. ident	GenBank accession number
Latibulus argiolus microsatellite LA27 sequence	3624	3624	1	0	100	MN531334.1
PREDICTED: Orussus abietinus zinc finger homeobox protein 4 (LOC105695147), mRNA	420	420	0.31	2e-112	79.21	XM_023433401.1
PREDICTED: Ooceraea biroi zinc finger homeobox protein 3 (LOC105279517), transcript variant X1, mRNA	217	217	0.21	2e-51	76.67	XM_026972446.1
PREDICTED: Ceratina calcarata zinc finger homeobox protein 3 (LOC108625524), mRNA	130	130	0.04	3e-25	92.39	XM_026814014.1
PREDICTED: Dufourea novaeangliae zinc finger homeobox protein 3 (LOC107191202), mRNA	130	130	0.06	3e-25	85.94	XM_015580179.1
PREDICTED: Diachasma alloeum zinc finger homeobox protein 4 (LOC107045379), mRNA	130	197	0.07	3e-25	93.18	XM_015267683.1
PREDICTED: Fopius arisanus zinc finger homeobox protein 3 (LOC105273925), transcript variant X6, mRNA	130	190	0.06	3e-25	95.12	XM_011316661.1
PREDICTED: Fopius arisanus zinc finger homeobox protein 3 (LOC105273925), transcript variant X5, mRNA	130	190	0.06	3e-25	95.12	XM_011316660.1
PREDICTED: Fopius arisanus zinc finger homeobox protein 3 (LOC105273925), transcript variant X4, mRNA	130	194	0.06	3e-25	95.12	XM_011316659.1
PREDICTED: Fopius arisanus zinc finger homeobox protein 3 (LOC105273925), transcript variant X3, mRNA	130	190	0.06	3e-25	95.12	XM_011316658.1
PREDICTED: Fopius arisanus zinc finger homeobox protein 3 (LOC105273925), transcript variant X2, mRNA	130	190	0.06	3e-25	95.12	XM_011316657.1
PREDICTED: Fopius arisanus zinc finger homeobox protein 3 (LOC105273925), transcript variant X1, mRNA	130	190	0.06	3e-25	95.12	XM_011316655.1
PREDICTED: Osmia lignaria zinc finger homeobox protein 3 (LOC117602321), transcript variant X8, mRNA	124	124	0.04	1e-23	93.9	XM_034320184.1
PREDICTED: Osmia lignaria zinc finger homeobox protein 3 (LOC117602321), transcript variant X7, mRNA	124	124	0.04	1e-23	93.9	XM_034320183.1
PREDICTED: Osmia lignaria zinc finger homeobox protein 3 (LOC117602321), transcript variant X6, mRNA	124	124	0.04	1e-23	93.9	XM_034320182.1
PREDICTED: Osmia lignaria zinc finger homeobox protein 3 (LOC117602321), transcript variant X5, mRNA	124	124	0.04	1e-23	93.9	XM_034320181.1
PREDICTED: Osmia lignaria zinc finger homeobox protein 3 (LOC117602321), transcript variant X4, mRNA	124	124	0.04	1e-23	93.9	XM_034320180.1
PREDICTED: Osmia lignaria zinc finger homeobox protein 3 (LOC117602321), transcript variant X3, mRNA	124	124	0.04	1e-23	93.9	XM_034320179.1
PREDICTED: Osmia lignaria zinc finger homeobox protein 3 (LOC117602321), transcript variant X2, mRNA	124	124	0.04	1e-23	93.9	XM_034320178.1
PREDICTED: Osmia lignaria zinc finger homeobox protein 3 (LOC117602321), transcript variant X1, mRNA	124	124	0.04	1e-23	93.9	XM_034320177.1
PREDICTED: Nomia melanderi zinc finger homeobox protein 4-like (LOC116435059), partial mRNA	124	124	0.04	1e-23	91.3	XM_031994170.1
PREDICTED: Apis florea zinc finger homeobox protein 4 (LOC100864500), mRNA	124	124	0.06	1e-23	83.94	XM_031919631.1
PREDICTED: Osmia bicornis bicornis zinc finger homeobox protein 4 (LOC114875152), transcript variant X5, mRNA	124	124	0.04	1e-23	93.9	XM_029185122.1
PREDICTED: Osmia bicornis bicornis zinc finger homeobox protein 4 (LOC114875152), transcript variant X4, mRNA	124	124	0.04	1e-23	93.9	XM_029185121.1
PREDICTED: Osmia bicornis bicornis zinc finger homeobox protein 4 (LOC114875152), transcript variant X3, mRNA	124	124	0.04	1e-23	93.9	XM_029185120.1
PREDICTED: Osmia bicornis bicornis zinc finger homeobox protein 4 (LOC114875152), transcript variant X2, mRNA	124	124	0.04	1e-23	93.9	XM_029185119.1
PREDICTED: Osmia bicornis bicornis zinc finger homeobox protein 4 (LOC114875152), transcript variant X1, mRNA	124	124	0.04	1e-23	93.9	XM_029185117.1
PREDICTED: Apis cerana zinc finger homeobox protein 4 (LOC108000131), transcript variant X6, mRNA	124	124	0.06	1e-23	83.94	XM_028667812.1
PREDICTED: Apis cerana zinc finger homeobox protein 4 (LOC108000131), transcript variant X5, mRNA	124	124	0.06	1e-23	83.94	XM_028667811.1
PREDICTED: Apis cerana zinc finger homeobox protein 4 (LOC108000131), transcript variant X4, mRNA	124	124	0.06	1e-23	83.94	XM_028667810.1
PREDICTED: Apis cerana zinc finger homeobox protein 4 (LOC108000131), transcript variant X3, mRNA	124	124	0.06	1e-23	83.94	XM_028667809.1
PREDICTED: Apis cerana zinc finger homeobox protein 4 (LOC108000131), transcript variant X2, mRNA	124	124	0.06	1e-23	83.94	XM_017060319.2
PREDICTED: Apis cerana zinc finger homeobox protein 4 (LOC108000131), transcript variant X1, mRNA	124	124	0.06	1e-23	83.94	XM_028667808.1
PREDICTED: Apis mellifera zinc finger homeobox protein 4 (LOC410304), transcript variant X9, mRNA	124	177	0.08	1e-23	83.94	XM_006562416.3
PREDICTED: Apis mellifera zinc finger homeobox protein 4 (LOC410304), transcript variant X8, mRNA	124	177	0.08	1e-23	83.94	XM_006562415.3
PREDICTED: Apis mellifera zinc finger homeobox protein 4 (LOC410304), transcript variant X7, mRNA	124	177	0.08	1e-23	83.94	XM_026443965.1
PREDICTED: Apis mellifera zinc finger homeobox protein 4 (LOC410304), transcript variant X6, mRNA	124	177	0.08	1e-23	83.94	XM_016915012.2
PREDICTED: Apis mellifera zinc finger homeobox protein 4 (LOC410304), transcript variant X5, mRNA	124	177	0.08	1e-23	83.94	XM_026443964.1
PREDICTED: Apis mellifera zinc finger homeobox protein 4 (LOC410304), transcript variant X4, mRNA	124	177	0.08	1e-23	83.94	XM_026443963.1
PREDICTED: Apis mellifera zinc finger homeobox protein 4 (LOC410304), transcript variant X3, mRNA	124	177	0.08	1e-23	83.94	XM_026443962.1
PREDICTED: Apis mellifera zinc finger homeobox protein 4 (LOC410304), transcript variant X2, mRNA	124	177	0.08	1e-23	83.94	XM_026443961.1
PREDICTED: Apis mellifera zinc finger homeobox protein 4 (LOC410304), transcript variant X1, mRNA	124	177	0.08	1e-23	83.94	XM_026443960.1
PREDICTED: Harpegnathos saltator zinc finger homeobox protein 3 (LOC105190021), transcript variant X4, mRNA	124	124	0.04	1e-23	93.98	XM_025301295.1
PREDICTED: Harpegnathos saltator zinc finger homeobox protein 3 (LOC105190021), transcript variant X3, mRNA	124	124	0.04	1e-23	93.98	XM_025301294.1
PREDICTED: Harpegnathos saltator zinc finger homeobox protein 3 (LOC105190021), transcript variant X2, mRNA	124	124	0.04	1e-23	93.98	XM_025301293.1
PREDICTED: Harpegnathos saltator zinc finger homeobox protein 3 (LOC105190021), transcript variant X1, mRNA	124	124	0.04	1e-23	93.98	XM_025301292.1
PREDICTED: Bombus terrestris zinc finger homeobox protein 3 (LOC100650490), mRNA	124	124	0.04	1e-23	91.3	XM_003398828.3
PREDICTED: Habropoda laboriosa zinc finger homeobox protein 3-like (LOC108572086), mRNA	124	124	0.04	1e-23	91.3	XM_017934277.1
PREDICTED: Megachile rotundata zinc finger homeobox protein 3 (LOC100877335), transcript variant X4, mRNA	124	124	0.04	1e-23	92.13	XM_012292401.1
PREDICTED: Megachile rotundata zinc finger homeobox protein 3 (LOC100877335), transcript variant X3, mRNA	124	124	0.04	1e-23	92.13	XM_012292400.1
PREDICTED: Megachile rotundata zinc finger homeobox protein 3 (LOC100877335), transcript variant X2, mRNA	124	124	0.04	1e-23	92.13	XM_012292399.1
PREDICTED: Megachile rotundata zinc finger homeobox protein 3 (LOC100877335), transcript variant X1, mRNA	124	124	0.04	1e-23	92.13	XM_012292398.1
PREDICTED: Bombus vosnesenskii zinc finger homeobox protein 3-like (LOC117231471), transcript variant X3, mRNA	121	121	0.04	2e-22	91.11	XM_033489939.1
PREDICTED: Bombus vosnesenskii zinc finger homeobox protein 3-like (LOC117231471), transcript variant X2, mRNA	121	121	0.04	2e-22	91.11	XM_033489938.1
PREDICTED: Bombus vosnesenskii zinc finger homeobox protein 3-like (LOC117231471), transcript variant X1, mRNA	121	121	0.04	2e-22	91.11	XM_033489937.1
PREDICTED: Bombus bifarius zinc finger homeobox protein 4-like (LOC117214410), transcript variant X3, mRNA	121	121	0.04	2e-22	91.11	XM_033460525.1
PREDICTED: Bombus bifarius zinc finger homeobox protein 4-like (LOC117214410), transcript variant X2, mRNA	121	121	0.04	2e-22	91.11	XM_033460516.1
PREDICTED: Bombus bifarius zinc finger homeobox protein 4-like (LOC117214410), transcript variant X1, mRNA	121	121	0.04	2e-22	91.11	XM_033460508.1
PREDICTED: Bombus vancouverensis nearcticus zinc finger homeobox protein 4-like (LOC117166700), transcript variant X3, mRNA	121	121	0.04	2e-22	91.11	XM_033350924.1
PREDICTED: Bombus vancouverensis nearcticus zinc finger homeobox protein 4-like (LOC117166700), transcript variant X2, mRNA	121	121	0.04	2e-22	91.11	XM_033350923.1
PREDICTED: Bombus vancouverensis nearcticus zinc finger homeobox protein 4-like (LOC117166700), transcript variant X1, mRNA	121	121	0.04	2e-22	91.11	XM_033350922.1
PREDICTED: Bombus impatiens zinc finger homeobox protein 3 (LOC100741370), transcript variant X2, mRNA	121	121	0.04	2e-22	91.11	XM_033321907.1
PREDICTED: Bombus impatiens zinc finger homeobox protein 3 (LOC100741370), transcript variant X1, mRNA	121	121	0.04	2e-22	91.11	XM_033321904.1
PREDICTED: Megalopta genalis zinc finger homeobox protein 3 (LOC117219492), transcript variant X8, mRNA	119	119	0.04	7e-22	90.22	XM_033468682.1
PREDICTED: Megalopta genalis zinc finger homeobox protein 3 (LOC117219492), transcript variant X7, mRNA	119	119	0.04	7e-22	90.22	XM_033468681.1
PREDICTED: Megalopta genalis zinc finger homeobox protein 3 (LOC117219492), transcript variant X6, mRNA	119	119	0.04	7e-22	90.22	XM_033468680.1
PREDICTED: Megalopta genalis zinc finger homeobox protein 3 (LOC117219492), transcript variant X5, mRNA	119	119	0.04	7e-22	90.22	XM_033468679.1
PREDICTED: Megalopta genalis zinc finger homeobox protein 3 (LOC117219492), transcript variant X4, mRNA	119	119	0.04	7e-22	90.22	XM_033468678.1
PREDICTED: Megalopta genalis zinc finger homeobox protein 3 (LOC117219492), transcript variant X3, mRNA	119	119	0.04	7e-22	90.22	XM_033468677.1
PREDICTED: Megalopta genalis zinc finger homeobox protein 3 (LOC117219492), transcript variant X2, mRNA	119	119	0.04	7e-22	90.22	XM_033468676.1
PREDICTED: Megalopta genalis zinc finger homeobox protein 3 (LOC117219492), transcript variant X1, mRNA	119	119	0.04	7e-22	90.22	XM_033468675.1
PREDICTED: Belonocnema treatae zinc finger homeobox protein 3-like (LOC117168752), transcript variant X2, mRNA	119	119	0.04	7e-22	92.68	XM_033354504.1
PREDICTED: Belonocnema treatae zinc finger homeobox protein 3-like (LOC117168752), transcript variant X1, mRNA	119	119	0.04	7e-22	92.68	XM_033354503.1
PREDICTED: Odontomachus brunneus zinc finger homeobox protein 3 (LOC116848725), transcript variant X10, mRNA	119	119	0.04	7e-22	92.77	XM_032825133.1
PREDICTED: Odontomachus brunneus zinc finger homeobox protein 3 (LOC116848725), transcript variant X9, mRNA	119	119	0.04	7e-22	92.77	XM_032825132.1
PREDICTED: Odontomachus brunneus zinc finger homeobox protein 3 (LOC116848725), transcript variant X8, mRNA	119	119	0.04	7e-22	92.77	XM_032825131.1
PREDICTED: Odontomachus brunneus zinc finger homeobox protein 3 (LOC116848725), transcript variant X7, mRNA	119	119	0.04	7e-22	92.77	XM_032825130.1
PREDICTED: Odontomachus brunneus zinc finger homeobox protein 3 (LOC116848725), transcript variant X6, mRNA	119	119	0.04	7e-22	92.77	XM_032825129.1
PREDICTED: Odontomachus brunneus zinc finger homeobox protein 3 (LOC116848725), transcript variant X5, mRNA	119	119	0.04	7e-22	92.77	XM_032825127.1
PREDICTED: Odontomachus brunneus zinc finger homeobox protein 3 (LOC116848725), transcript variant X4, mRNA	119	119	0.04	7e-22	92.77	XM_032825126.1
PREDICTED: Odontomachus brunneus zinc finger homeobox protein 3 (LOC116848725), transcript variant X3, mRNA	119	119	0.04	7e-22	92.77	XM_032825125.1
PREDICTED: Odontomachus brunneus zinc finger homeobox protein 3 (LOC116848725), transcript variant X2, mRNA	119	119	0.04	7e-22	92.77	XM_032825124.1
PREDICTED: Odontomachus brunneus zinc finger homeobox protein 3 (LOC116848725), transcript variant X1, mRNA	119	119	0.04	7e-22	92.77	XM_032825123.1
PREDICTED: Eufriesea mexicana zinc finger homeobox protein 4 (LOC108547053), mRNA	119	119	0.04	7e-22	92.77	XM_017899399.1
PREDICTED: Dinoponera quadriceps zinc finger homeobox protein 3-like (LOC106743815), transcript variant X4, mRNA	119	119	0.04	7e-22	92.77	XM_014618020.1
PREDICTED: Dinoponera quadriceps zinc finger homeobox protein 3-like (LOC106743815), transcript variant X3, mRNA	119	119	0.04	7e-22	92.77	XM_014618019.1
PREDICTED: Dinoponera quadriceps zinc finger homeobox protein 3-like (LOC106743815), transcript variant X2, mRNA	119	119	0.04	7e-22	92.77	XM_014618018.1
PREDICTED: Dinoponera quadriceps zinc finger homeobox protein 3-like (LOC106743815), transcript variant X1, mRNA	119	119	0.04	7e-22	92.77	XM_014618017.1
PREDICTED: Pseudomyrmex gracilis zinc finger homeobox protein 4 (LOC109853107), transcript variant X5, mRNA	111	111	0.04	1e-19	90.7	XM_020424882.1
PREDICTED: Pseudomyrmex gracilis zinc finger homeobox protein 4 (LOC109853107), transcript variant X4, mRNA	111	111	0.04	1e-19	90.7	XM_020424881.1
PREDICTED: Pseudomyrmex gracilis zinc finger homeobox protein 4 (LOC109853107), transcript variant X3, mRNA	111	111	0.04	1e-19	90.7	XM_020424879.1
PREDICTED: Pseudomyrmex gracilis zinc finger homeobox protein 4 (LOC109853107), transcript variant X2, mRNA	111	111	0.04	1e-19	90.7	XM_020424878.1
PREDICTED: Pseudomyrmex gracilis zinc finger homeobox protein 4 (LOC109853107), transcript variant X1, mRNA	111	111	0.04	1e-19	90.7	XM_020424877.1
PREDICTED: Linepithema humile zinc finger homeobox protein 4 (LOC105676881), transcript variant X8, mRNA	110	110	0.04	4e-19	89.01	XM_012375093.1
PREDICTED: Linepithema humile zinc finger homeobox protein 4 (LOC105676881), transcript variant X7, mRNA	110	110	0.04	4e-19	89.01	XM_012375092.1
PREDICTED: Linepithema humile zinc finger homeobox protein 4 (LOC105676881), transcript variant X6, mRNA	110	110	0.04	4e-19	89.01	XM_012375090.1
PREDICTED: Linepithema humile zinc finger homeobox protein 4 (LOC105676881), transcript variant X5, mRNA	110	110	0.04	4e-19	89.01	XM_012375089.1
PREDICTED: Linepithema humile zinc finger homeobox protein 4 (LOC105676881), transcript variant X4, mRNA	110	110	0.04	4e-19	89.01	XM_012375088.1
PREDICTED: Linepithema humile zinc finger homeobox protein 4 (LOC105676881), transcript variant X3, mRNA	110	110	0.04	4e-19	89.01	XM_012375087.1
PREDICTED: Linepithema humile zinc finger homeobox protein 4 (LOC105676881), transcript variant X2, mRNA	110	110	0.04	4e-19	89.01	XM_012375086.1
BLASTN for LA34
Description	Max Score	Total Score	Query Cover	E value	Per. ident	GenBank accession number
Latibulus argiolus microsatellite LA34 sequence	3568	3568	1	0	100	MN531341.1
Ovis canadensis canadensis isolate 43U chromosome 12 sequence	58.4	58.4	0.01	0.001	100	CP011897.1
Pecten maximus genome assembly, chromosome: 6	56.5	56.5	0.01	0.005	96.97	LR736843.1
Mauremys leprosa mitochondrion, complete genome	56.5	275	0.01	0.005	96.97	KP100055.1
Gossypium raimondii isolate D5-4 chromosome D5_12	52.8	52.8	0.01	0.069	100	CP032564.1
Oryza sativa Indica Group cultivar Shuhui498 chromosome 9 sequence	52.8	52.8	0.01	0.069	100	CP018165.1
Oryza sativa Japonica Group DNA, chromosome 9, cultivar: Nipponbare, complete sequence	52.8	52.8	0.01	0.069	100	AP014965.1
Oryza sativa Japonica Group genomic DNA, chromosome 9, BAC clone:B1106B03	52.8	52.8	0.01	0.069	100	AP006449.3
Oryza sativa Japonica Group genomic DNA, chromosome 9, BAC clone:B1151D08	52.8	52.8	0.01	0.069	100	AP005907.2
BLASTN for LA36
Description	Max Score	Total Score	Query Cover	E value	Per. ident	GenBank accession number
Latibulus argiolus microsatellite LA36 sequence	2715	2715	1	0	100	MN531343.1
Scolia verticalis isolate 14762sco ultra conserved element locus uce-90 genomic sequence	534	534	0.27	4e-147	90.57	KM426757.1
Chalybion californicum isolate 6759cha ultra conserved element locus uce-90 genomic sequence	534	534	0.27	4e-147	90.75	KM418754.1
PREDICTED: Osmia bicornis bicornis GATA zinc finger domain-containing protein 10-like (LOC114871453), mRNA	531	835	0.48	5e-146	90.35	XM_029177370.1
PREDICTED: Osmia lignaria GATA zinc finger domain-containing protein 10-like (LOC117609004), mRNA	525	835	0.48	3e-144	90.1	XM_034334821.1
PREDICTED: Megachile rotundata probable serine/threonine-protein kinase yakA (LOC105661925), mRNA	525	823	0.48	3e-144	90.1	XM_012280694.1
Andrena (Melandrena) sp. BF-2014 isolate 1416and ultra conserved element locus uce-90 genomic sequence	525	525	0.27	3e-144	89.93	KM413411.1
PREDICTED: Dufourea novaeangliae alpha-protein kinase 1-like (LOC107192284), mRNA	521	836	0.48	3e-143	89.71	XM_015581502.1
Chyphotes mellipes isolate 7337chy ultra conserved element locus uce-90 genomic sequence	520	520	0.29	1e-142	88.6	KM419332.1
PREDICTED: Eufriesea mexicana alpha-protein kinase 1-like (LOC108555818), mRNA	518	829	0.48	4e-142	89.83	XM_017911644.1
PREDICTED: Habropoda laboriosa ecdysone-induced protein 74EF-like (LOC108573437), mRNA	512	807	0.48	2e-140	89.58	XM_017935886.1
PREDICTED: Nomia melanderi histone-lysine N-methyltransferase 2D (LOC116431008), mRNA	499	883	0.73	2e-136	88.56	XM_031985865.1
PREDICTED: Apis florea myb-like protein Q (LOC105736565), transcript variant X3, mRNA	499	755	0.48	2e-136	88.62	XM_031919007.1
PREDICTED: Apis florea myb-like protein Q (LOC105736565), transcript variant X2, mRNA	499	755	0.48	2e-136	88.62	XM_031919006.1
PREDICTED: Apis florea myb-like protein Q (LOC105736565), transcript variant X1, mRNA	499	755	0.48	2e-136	88.62	XM_031919005.1
PREDICTED: Apis mellifera myb-like protein Q (LOC102654959), mRNA	494	494	0.27	7e-135	88.48	XM_006566861.3
PREDICTED: Apis dorsata AF4/FMR2 family member 4-like (LOC102672790), mRNA	488	740	0.47	3e-133	88.24	XM_031508221.1
PREDICTED: Apis cerana myb-like protein Q (LOC107998413), mRNA	483	729	0.46	2e-131	88.64	XM_017057675.2
PREDICTED: Cephus cinctus mediator of RNA polymerase II transcription subunit 12 (LOC107270108), transcript variant X2, mRNA	479	757	0.47	2e-130	88.09	XM_015744804.2
PREDICTED: Cephus cinctus mediator of RNA polymerase II transcription subunit 12 (LOC107270108), transcript variant X1, mRNA	479	757	0.47	2e-130	88.09	XM_015744803.2
PREDICTED: Orussus abietinus GATA zinc finger domain-containing protein 10 (LOC105704195), mRNA	477	803	0.69	7e-130	87.75	XM_012433230.2
Evaniella semaeoda isolate 7990eva ultra conserved element locus uce-90 genomic sequence	473	473	0.27	9e-129	87.84	KM419985.1
Sapyga pumila isolate 13723sap ultra conserved element locus uce-90 genomic sequence	468	468	0.27	4e-127	87.44	KM425718.1
PREDICTED: Ceratina calcarata transcription factor mef2A-like (LOC108626428), mRNA	464	763	0.69	6e-126	87.14	XM_018027079.2
PREDICTED: Athalia rosae trithorax group protein osa-like (LOC105683821), mRNA	459	859	0.68	3e-124	86.89	XM_012396733.2
PREDICTED: Diachasma alloeum filaggrin-2 (LOC107039958), mRNA	459	459	0.35	3e-124	83.01	XM_015259838.1
Aporus niger isolate 4888apo ultra conserved element locus uce-90 genomic sequence	457	457	0.26	9e-124	88.11	KM416883.1
PREDICTED: Megalopta genalis mediator of RNA polymerase II transcription subunit 13-like (LOC117227321), mRNA	449	722	0.46	2e-121	87.76	XM_033482445.1
Orthogonalys pulchella isolate 12577ort ultra conserved element locus uce-90 genomic sequence	446	446	0.27	2e-120	86.9	KM424572.1
PREDICTED: Nasonia vitripennis probable serine/threonine-protein kinase yakA (LOC100118683), mRNA	444	635	0.55	7e-120	81.67	XM_016986789.2
PREDICTED: Fopius arisanus GATA zinc finger domain-containing protein 10 (LOC105270951), mRNA	444	757	0.6	7e-120	82.06	XM_011312200.1
Nasonia vitripennis isolate 10824nas ultra conserved element locus uce-90 genomic sequence	444	444	0.29	7e-120	85.29	KM422819.1
PREDICTED: Bombus vancouverensis nearcticus DNA N6-methyl adenine demethylase (LOC117163594), mRNA	412	737	0.66	2e-110	85.68	XM_033346001.1
Nematus tibialis isolate 11952nem ultra conserved element locus uce-90 genomic sequence	412	412	0.27	2e-110	85.05	KM423947.1
PREDICTED: Bombus bifarius transcription factor mef2A-like (LOC117206392), mRNA	407	718	0.66	1e-108	85.42	XM_033445676.1
Andrena asteris isolate 563and ultra conserved element locus uce-90 genomic sequence	401	401	0.19	4e-107	91.7	KM412558.1
PREDICTED: Bombus impatiens probable serine/threonine-protein kinase yakA (LOC105681200), mRNA	396	718	0.67	2e-105	84.58	XM_012389379.2
Bombus pensylvanicus isolate 5664bom ultra conserved element locus uce-90 genomic sequence	394	394	0.26	8e-105	84.77	KM417659.1
PREDICTED: Bombus vosnesenskii probable serine/threonine-protein kinase yakA (LOC117242861), mRNA	390	691	0.66	1e-103	84.65	XM_033509858.1
PREDICTED: Bombus terrestris chromatin modification-related protein eaf-1 (LOC105666344), mRNA	361	715	0.63	8e-95	86.05	XM_012314845.2
PREDICTED: Microplitis demolitor ataxin-2 homolog (LOC103576058), mRNA	302	302	0.22	5e-77	83.38	XM_008556080.2
PREDICTED: Neodiprion lecontei histone-lysine N-methyltransferase 2D (LOC107218986), partial mRNA	270	270	0.22	1e-67	82.28	XM_015657435.1
PREDICTED: Ceratosolen solmsi marchali ataxin-2 homolog (LOC105360675), mRNA	183	183	0.08	2e-41	93.55	XM_011497642.1
PREDICTED: Frankliniella occidentalis trithorax group protein osa (LOC113207426), mRNA	159	159	0.21	3e-34	75.69	XM_026423995.1
PREDICTED: Ooceraea biroi RNA polymerase II degradation factor 1 (LOC105275873), mRNA	154	154	0.06	1e-32	94.23	XM_026968845.1
PREDICTED: Harpegnathos saltator mediator of RNA polymerase II transcription subunit 15 (LOC105189119), mRNA	150	150	0.22	2e-31	75.43	XM_025306614.1
PREDICTED: Odontomachus brunneus probable serine/threonine-protein kinase yakA (LOC116847447), mRNA	145	145	0.22	8e-30	75.89	XM_032822456.1
PREDICTED: Camponotus floridanus ras-interacting protein RIP3 (LOC105252480), mRNA	135	135	0.06	5e-27	91.18	XM_011259863.3
PREDICTED: Dinoponera quadriceps alpha-protein kinase 1 (LOC106748008), mRNA	132	132	0.16	7e-26	77.43	XM_014626139.1
PREDICTED: Wasmannia auropunctata uncharacterized LOC105450776 (LOC105450776), mRNA	132	132	0.05	7e-26	96.3	XM_011690776.1
PREDICTED: Formica exsecta putative mediator of RNA polymerase II transcription subunit 26 (LOC115240262), mRNA	130	253	0.3	2e-25	90.2	XM_029815319.1
PREDICTED: Pogonomyrmex barbatus putative uncharacterized protein DDB_G0291608 (LOC105429208), mRNA	119	119	0.06	5e-22	88.89	XM_011642033.2
PREDICTED: Drosophila busckii AF4/FMR2 family member 4 (LOC108605110), mRNA	75	75	0.14	1e-08	73.73	XM_017994672.2
Drosophila busckii chromosome X sequence	75	75	0.14	1e-08	73.54	CP012528.1
the highest alignment score	Max Score
the sum of alignment scores of all segments of the subject sequence	Total Score
the percent of the query sequence length included in the aligned segments	Query Cover
the number of alignments expected by chance to present the same or better score. For significant alignments the E value should be close to zero.	E value
Percent Identity: the highest percent identity for a set of aligned segments to the same subject sequence	Per. Ident.
